# Supplementary material for: Dicer-like proteins influence Arabidopsis root microbiota independent of RNA-directed DNA methylation
Source: Microbiome. 2021 Feb 26;9:57. doi: 10.1186/s40168-020-00966-y (PMC7913254; doi:10.1186/s40168-020-00966-y)
Supplement: Supplementary file 3 — Additional file 2: Table S1. Sample information and the indexing and barcode details of 16S rRNA gene amplification. [file 40168_2020_966_MOESM3_ESM.xlsx]

## Sheet: Sheet1
Supplementary Table 1: Sample information and the indexing and barcode details of 16S rRNA gene amplification
SampleID	BarcodeSequence		Sample number	Sample_type	Genotype	replication
	Sequencing index (Sequence of "XXXXXXXX" of Barcode primer)	Sample Index (Sequence of "XXXXXXXX" of Index Primer)
L2.7013	TAAGGCGA	TAGATCGC	1	Bulk soil	Bulk soil (initial)	1
L2.7014	TAAGGCGA	CTCTCTAT	2	Bulk soil	Bulk soil (initial)	2
L2.7015	TAAGGCGA	TATCCTCT	3	Bulk soil	Bulk soil (initial)	3
L2.7016	TAAGGCGA	AGAGTAGA	4	Bulk soil	Bulk soil (initial)	4
L2.7017	TAAGGCGA	GTAAGGAG	5	Bulk soil	Bulk soil (final)	1
L2.7018	TAAGGCGA	ACTGCATA	6	Bulk soil	Bulk soil (final)	2
L2.7019	TAAGGCGA	AAGGAGTA	7	Bulk soil	Bulk soil (final)	3
L2.7020	TAAGGCGA	CTAAGCCT	8	Bulk soil	Bulk soil (final)	4
L2.7022	CGTACTAG	CTCTCTAT	10	rhizosphere	Col-0	1
L2.7023	CGTACTAG	TATCCTCT	11	rhizosphere	Col-0	2
L2.7024	CGTACTAG	AGAGTAGA	12	rhizosphere	Col-0	3
L2.7033	AGGCAGAA	GTAAGGAG	21	rhizosphere	ddc	1
L2.7034	AGGCAGAA	ACTGCATA	22	rhizosphere	ddc	2
L2.7035	AGGCAGAA	AAGGAGTA	23	rhizosphere	ddc	3
L2.7036	AGGCAGAA	CTAAGCCT	24	rhizosphere	ddc	4
L2.7037	TCCTGAGC	TAGATCGC	25	rhizosphere	nrpe1	1
L2.7038	TCCTGAGC	CTCTCTAT	26	rhizosphere	nrpe1	2
L2.7039	TCCTGAGC	TATCCTCT	27	rhizosphere	nrpe1	3
L2.7040	TCCTGAGC	AGAGTAGA	28	rhizosphere	nrpe1	4
L2.7045	GGACTCCT	TAGATCGC	33	rhizosphere	rrp6L1	1
L2.7046	GGACTCCT	CTCTCTAT	34	rhizosphere	rrp6L1	2
L2.7047	GGACTCCT	TATCCTCT	35	rhizosphere	rrp6L1	3
L2.7048	GGACTCCT	AGAGTAGA	36	rhizosphere	rrp6L1	4
L2.7049	GGACTCCT	GTAAGGAG	37	rhizosphere	nrpd1	1
L2.7050	GGACTCCT	ACTGCATA	38	rhizosphere	nrpd1	2
L2.7051	GGACTCCT	AAGGAGTA	39	rhizosphere	nrpd1	3
L2.7069	CAGAGAGG	TAGATCGC	57	rhizosphere	dcl234	1
L2.7070	CAGAGAGG	CTCTCTAT	58	rhizosphere	dcl234	2
L2.7071	CAGAGAGG	TATCCTCT	59	rhizosphere	dcl234	3
L2.7072	CAGAGAGG	AGAGTAGA	60	rhizosphere	dcl234	4
L1.7005	TAAGGCGA	GTAAGGAG	69	root	Col-0	1
L1.7006	TAAGGCGA	ACTGCATA	70	root	Col-0	2
L1.7007	TAAGGCGA	AAGGAGTA	71	root	Col-0	3
L1.7017	AGGCAGAA	TAGATCGC	81	root	ddc	1
L1.7018	AGGCAGAA	CTCTCTAT	82	root	ddc	2
L1.7019	AGGCAGAA	TATCCTCT	83	root	ddc	3
L1.7020	AGGCAGAA	AGAGTAGA	84	root	ddc	4
L1.7021	AGGCAGAA	GTAAGGAG	85	root	nrpe1	1
L1.7022	AGGCAGAA	ACTGCATA	86	root	nrpe1	2
L1.7023	AGGCAGAA	AAGGAGTA	87	root	nrpe1	3
L1.7024	AGGCAGAA	CTAAGCCT	88	root	nrpe1	4
L1.7029	TCCTGAGC	GTAAGGAG	93	root	rrp6L1	1
L1.7030	TCCTGAGC	ACTGCATA	94	root	rrp6L1	2
L1.7031	TCCTGAGC	AAGGAGTA	95	root	rrp6L1	3
L1.7032	TCCTGAGC	CTAAGCCT	96	root	rrp6L1	4
L1.7033	GGACTCCT	TAGATCGC	97	root	nrpd1	1
L1.7034	GGACTCCT	CTCTCTAT	98	root	nrpd1	2
L1.7035	GGACTCCT	TATCCTCT	99	root	nrpd1	3
L1.7053	CTCTCTAC	GTAAGGAG	117	root	dcl234	1
L1.7054	CTCTCTAC	ACTGCATA	118	root	dcl234	2
L1.7055	CTCTCTAC	AAGGAGTA	119	root	dcl234	3
L1.7056	CTCTCTAC	CTAAGCCT	120	root	dcl234	4
amplification of the V5-V7 regions of 16S rRNA gene
	Adaptor overhang-799F	tcgtcggcagcgtcagatgtgtataagagacag-AACMGGATTAGATACCCKG	The sequence in lower case is the adaptor overhang sequence.
	Adaptor overhang-1193R	gtctcgtgggctcggagatgtgtataagagacag-ACGTCATCCCCACCTTCC
Unique barcode Primer	FP	ACTCTTTCCCTACACGACGCTCTTCCGATCTXXXXXXXXtggagtgagtacggtgtgc	See sample Index column for XXXXXXXX
	RP	GACTGGAGTTCAGACGTGTGCTCTTCCGATCTXXXXXXXXtgagttggatgctggatgg
Index Primer	2P-F	AATGATACGGCGACCACCGAGATCTACACTCTTTCCCTACACGACGCTCTT	See sequencing Index column for XXXXXXXX
	2P-R	CAAGCAGAAGACGGCATACGAGATXXXXXXXXGTGACTGGAGTTCAGACGTGTGCTCTT*
