# Supplementary material for: Dicer-like proteins influence Arabidopsis root microbiota independent of RNA-directed DNA methylation
Source: Microbiome. 2021 Feb 26;9:57. doi: 10.1186/s40168-020-00966-y (PMC7913254; doi:10.1186/s40168-020-00966-y)
Supplement: Supplementary file 4 — Additional file 3: Table S2. Primers used in this study. [file 40168_2020_966_MOESM4_ESM.xlsx]

## Sheet: Sheet1
Supplementary Table S2
Primers used in this study
	Primer Name	Sequence (5´-3´)
	atcslg3F	CAAGATCGGTCTCCTGAAGTTT
	atcslg3R	CACTCTCCACCACATGTTCTAC
	atcesa3F	CTTGCTACGAGTATGAGAGGAAAG
	atcesa3R	CCTCGTCTTTATCACCAGGAATAG
	cals5F	AGCTCGATGATTGTTGTCCTC
	cals5R	CGCTGCTGCAAACTTTACTATC
	AT5G62350F	CAACTCCAACTCTTTCCTCTCC
	AT5G62350R	GGAGATTGAGAGGAGTACAAAG
	vgdh1F	GTTTGGAGATGGTGCAAGAAAG
	vgdh1R	TCCGATTCAACCTGAACTGTG
	Actin2F	TCCCTCAGCACATTCCAGCAGAT
	Actin2 R	AACGATTCCTGGACCTGCCTCATC
