# Supplementary material for: Dicer-like proteins influence Arabidopsis root microbiota independent of RNA-directed DNA methylation
Source: Microbiome. 2021 Feb 26;9:57. doi: 10.1186/s40168-020-00966-y (PMC7913254; doi:10.1186/s40168-020-00966-y)
Supplement: Supplementary file 6 — Additional file 5: Table S4. RNAseq profiling of dcl234 in comparision to Col-0 and GO annotation of UP and Down regulated DEGs. [file 40168_2020_966_MOESM6_ESM.xlsx]

## Sheet: Sheet1
Supplementary Table S4
RNAseq profiling of dcl234 in comparision to Col-0 and GO annotation of UP and Down regulated DEGs

## Sheet: mRNAseq_1.5fold
Gene	A1	A2	A3	A4	C1	C2	C3	C4	C_vs_A		C_vs_A_logFC	C_vs_A_FDR	gene_model_type	short_description
AT5G47000	3.35	1	2.77	2.93	0	0	0.08	0	-1	0.0079602	-6.348	1.051e-15	protein_coding	Peroxidase superfamily protein
AT4G16270	8.14	8.86	12.01	8.85	6.63	1.25	2.35	4.18	-1	0.380613	-1.396	0.001123	protein_coding	Peroxidase superfamily protein
AT4G37520	27.09	45.63	30.67	50.47	29.89	27.18	22.71	21.94	-1	0.66112	-0.595	0.002872	protein_coding	Peroxidase superfamily protein
AT5G13790	2.36	2.16	1.34	2	1.12	0.51	1.01	0.52	-1	0.402036	-1.294	0.0009263	protein_coding	AGAMOUS-like 15
AT4G25980	0.53	1.23	1.34	0.93	0.32	0.37	0.5	0.21	-1	0.347395	-1.474	0.004961	protein_coding	Peroxidase superfamily protein
AT1G44970	16.74	14.57	23.47	23.06	9.19	1.91	4.44	6.37	-1	0.281475	-1.832	3.739e-07	protein_coding	Peroxidase superfamily protein
AT5G42180	7.84	4.32	20.55	10.85	0	0.07	0	0	-1	0.00160698	-8.47	3.807e-20	protein_coding	Peroxidase superfamily protein
AT2G18470	6.39	4.24	5.06	3.93	2	1.62	2.09	1.15	-1	0.349643	-1.497	3.21e-06	protein_coding	roline-rich extensin-like receptor kinase 4
AT3G49270	1.45	1.39	1.58	1	0	0.07	0	0	-1	0.0129151	-5.459	3.056e-13	protein_coding
AT1G49490	2.13	1.23	2.13	1.71	1.52	0.73	0.59	0.73	-1	0.495833	-0.994	0.02146	protein_coding	Leucine-rich repeat (LRR) family protein
AT5G16910	34.47	72.61	35.09	69.6	27.82	28.72	28.32	28.73	-1	0.536384	-0.899	0.0001179	protein_coding	cellulose-synthase like D2
AT4G24000	5.4	14.72	11.07	5.64	2.16	7.57	1.84	1.57	-1	0.356774	-1.469	0.001656	protein_coding	cellulose synthase like G2
AT2G21770	5.55	3.7	5.69	4.71	2.56	3.23	2.01	3.76	-1	0.588295	-0.773	0.003866	protein_coding	cellulose synthase A9
AT4G07960	6.09	7.32	5.06	7.64	4.72	2.79	3.35	2.93	-1	0.52815	-0.917	0.0008761	protein_coding	Cellulose-synthase-like C12
AT4G16590	17.73	17.34	32.17	21.2	4.8	3.82	2.18	2.3	-1	0.148123	-2.742	8.29e-16	protein_coding	cellulose synthase-like A01
AT1G32180	0.91	1.08	1.03	0.29	0	0	0	0	-1	0	-6.382	9.776e-09	protein_coding	cellulose synthase-like D6
AT5G16190	13.77	17.42	13.12	15.78	7.75	7.93	6.96	7.21	-1	0.496755	-1.006	2.907e-09	protein_coding	cellulose synthase like A11
AT2G41990	6.09	17.96	5.14	18.92	4.16	4.33	3.69	5.75	-1	0.372688	-1.427	0.001879	protein_coding
AT2G31110	32.34	44.4	34.22	47.33	24.38	20.12	20.87	21.31	-1	0.547603	-0.869	5.738e-08	protein_coding	Plant protein of unknown function (DUF828)
AT5G07830	38.96	45.79	48.21	50.83	30.29	27.91	21.79	28.94	-1	0.592687	-0.755	2.93e-09	protein_coding	glucuronidase 2
AT5G47635	1.14	2.24	1.74	2.21	0.56	0	0.59	0.1	-1	0.170532	-2.505	8.419e-08	protein_coding	Pollen Ole e 1 allergen and extensin family protein
AT1G29140	5.1	3.16	5.53	4.93	0	0	0	0	-1	0	-8.879	4.422e-29	protein_coding	Pollen Ole e 1 allergen and extensin family protein
AT5G22430	112.08	111.23	162.66	126	35.81	12.41	17.51	22.36	-1	0.172061	-2.539	1.186e-20	protein_coding	Pollen Ole e 1 allergen and extensin family protein
AT5G45880	10.2	4.16	10.35	8.49	0	0	0	0.1	-1	0.00301205	-8.063	9.842e-37	protein_coding	Pollen Ole e 1 allergen and extensin family protein
AT3G14310	306.8	522.32	266.59	525.32	207.73	200.14	192.99	192.67	-1	0.489522	-1.031	4.212e-08	protein_coding	pectin methylesterase 3
AT5G06870	18.79	64.52	20.79	25.41	16.47	22.03	19.27	15.36	-1	0.564667	-0.823	0.02413	protein_coding	polygalacturonase inhibiting protein 2
AT2G31425	2.59	1.54	1.74	1.14	0	0	0	0	-1	0	-7.465	8.747e-16	protein_coding	Plant invertase/pectin methylesterase inhibitor superfamily protein
AT3G07850	43.6	40.62	54.46	57.68	0	0	0.25	0	-1	0.00127317	-9.395	3.073e-174	protein_coding	Pectin lyase-like superfamily protein
AT3G14040	41.55	34.07	45.92	45.4	0	0	0.08	0	-1	0.000479214	-10.397	1.79e-169	protein_coding	Pectin lyase-like superfamily protein
AT4G33220	86.06	83.79	86.78	80.59	48.28	49.36	58.83	66.66	-1	0.661675	-0.598	1.976e-05	protein_coding	pectin methylesterase 44
AT2G26440	42.31	52.65	37.15	48.9	25.42	36.43	23.38	21.52	-1	0.589746	-0.759	0.0001982	protein_coding	Plant invertase/pectin methylesterase inhibitor superfamily
AT5G23870	19.4	36.15	24.34	33.84	11.83	12.19	11.06	16.3	-1	0.451772	-1.152	1.618e-09	protein_coding	Pectinacetylesterase family protein
AT1G62770	3.42	2.39	3.56	3.28	1.44	1.1	2.18	0.84	-1	0.439526	-1.169	0.000191	protein_coding	Plant invertase/pectin methylesterase inhibitor superfamily protein
AT5G62350	75.48	130.43	68.21	125.07	29.49	32.61	28.83	33.85	-1	0.312583	-1.678	4.314e-19	protein_coding	Plant invertase/pectin methylesterase inhibitor superfamily protein
AT1G02813	5.71	2.39	8.46	4	3.76	0.22	1.26	0.1	-1	0.259728	-1.928	0.03303	protein_coding	Protein of unknown function, DUF538
AT1G70720	3.42	1.77	4.11	2.71	0.72	0.07	0.34	0.1	-1	0.102415	-3.218	6.188e-11	protein_coding	Plant invertase/pectin methylesterase inhibitor superfamily protein
AT5G62360	3.04	13.1	5.61	12.78	0.96	0.59	1.01	0.52	-1	0.0891978	-3.466	1.399e-11	protein_coding	Plant invertase/pectin methylesterase inhibitor superfamily protein
AT1G69940	17.58	12.64	20.39	20.77	0.08	0	0	0	-1	0.00112076	-9.173	6.897e-81	protein_coding	Pectin lyase-like superfamily protein
AT1G10770	2.89	2.24	1.98	2.71	0	0	0	0	-1	0	-7.953	2.129e-23	protein_coding	Plant invertase/pectin methylesterase inhibitor superfamily protein
AT2G47030	6.92	3.47	6.96	6.5	0	0	0	0	-1	0	-9.228	1.354e-31	protein_coding	Plant invertase/pectin methylesterase inhibitor superfamily
AT3G05610	3.2	1.54	1.58	1.86	0	0	0	0	-1	0	-7.688	2.134e-17	protein_coding	Plant invertase/pectin methylesterase inhibitor superfamily
AT3G07820	15.9	7.63	19.84	15.35	0	0	0	0	-1	0	-10.526	8.089e-48	protein_coding	Pectin lyase-like superfamily protein
AT5G07410	33.86	25.98	38.97	34.19	0	0	0	0	-1	0	-11.705	5.216e-147	protein_coding	Pectin lyase-like superfamily protein
AT5G07420	1.75	0.93	1.26	1.57	0	0	0	0	-1	0	-7.125	3.148e-14	protein_coding	Pectin lyase-like superfamily protein
AT5G07430	8.37	5.94	10.51	10.14	0	0	0	0	-1	0	-9.779	1.11e-47	protein_coding	Pectin lyase-like superfamily protein
AT3G10320	2.66	3.39	2.29	1.64	0.8	1.54	0.75	0.42	-1	0.351703	-1.454	0.00078	protein_coding	Glycosyltransferase family 61 protein
AT5G20740	29.75	23.05	30.19	26.56	22.54	12.12	14.08	12.12	-1	0.555545	-0.845	4.491e-05	protein_coding	Plant invertase/pectin methylesterase inhibitor superfamily protein
AT2G47050	8.6	5.01	8.62	9.28	0.32	0.37	0.34	0.21	-1	0.0393526	-4.608	1.165e-29	protein_coding	Plant invertase/pectin methylesterase inhibitor superfamily protein
AT5G50030	2.74	1.08	3	3.5	0	0.07	0	0	-1	0.00678295	-6.394	3.858e-16	protein_coding	Plant invertase/pectin methylesterase inhibitor superfamily protein
AT1G14890	26.63	26.13	26.16	25.41	16.23	16.82	15.59	15.25	-1	0.612384	-0.705	3.862e-07	protein_coding	Plant invertase/pectin methylesterase inhibitor superfamily protein
AT5G55720	13.47	13.72	17.07	14.85	9.27	4.26	5.53	6.27	-1	0.428523	-1.222	2.025e-05	protein_coding	Pectin lyase-like superfamily protein
AT1G44830	2.36	1.08	1.5	1.5	0.8	0.51	0.75	0.63	-1	0.417702	-1.246	0.03045	protein_coding	Integrase-type DNA-binding superfamily protein
AT1G02810	1.52	1.16	2.05	0.79	0.56	0.44	0.75	0.31	-1	0.373188	-1.373	0.003016	protein_coding	Plant invertase/pectin methylesterase inhibitor superfamily
AT2G01610	23.13	15.42	22.6	24.77	8.87	7.42	6.7	6.69	-1	0.345438	-1.529	6.613e-14	protein_coding	Plant invertase/pectin methylesterase inhibitor superfamily protein
AT1G30350	4.34	7.25	5.85	6.07	0	0	0	0	-1	0	-9.207	3.507e-37	protein_coding	Pectin lyase-like superfamily protein
AT3G62180	1.45	0.77	1.9	1.71	0	0	0	0	-1	0	-7.203	1.43e-14	protein_coding	Plant invertase/pectin methylesterase inhibitor superfamily protein
AT5G49180	2.43	1.16	2.69	3.93	0	0	0	0	-1	0	-8.009	4.231e-16	protein_coding	Plant invertase/pectin methylesterase inhibitor superfamily
AT5G60490	26.48	14.26	30.82	16.56	6.39	5.36	6.2	7.21	-1	0.28552	-1.811	1.788e-14	protein_coding	FASCICLIN-like arabinogalactan-protein 12
AT2G14890	127.61	102.68	131.68	120.28	72.73	69.63	70.72	83.17	-1	0.614308	-0.704	1.352e-07	protein_coding	arabinogalactan protein 9
AT5G14380	6.24	4.7	8.06	7.64	0.08	0.22	0.08	0.31	-1	0.0259009	-5.225	1.965e-35	protein_coding	arabinogalactan protein 6
AT5G65390	16.13	18.11	15.49	25.63	11.75	7.12	8.3	8.67	-1	0.475584	-1.073	1.273e-07	protein_coding	arabinogalactan protein 7
AT5G40730	5.86	5.09	5.22	5.35	2.8	1.98	1.09	1.78	-1	0.355483	-1.48	6.14e-07	protein_coding	arabinogalactan protein 24
AT4G26320	1.14	0.54	0.95	1.28	0.4	0.07	0.08	0	-1	0.140665	-2.667	1.286e-05	protein_coding	arabinogalactan protein 13
AT3G57690	9.06	6.94	11.86	13.78	0.24	0	0	0	-1	0.00576369	-7.161	1.507e-53	protein_coding	arabinogalactan protein 23
AT3G20865	6.32	3.7	4.9	4	0.48	0.81	0.75	0.52	-1	0.135307	-2.848	5.466e-15	protein_coding	arabinogalactan protein 40
AT3G01700	3.42	1.23	2.53	2.28	0.16	0.15	0	0.21	-1	0.0549683	-4.126	2.568e-12	protein_coding	arabinogalactan protein 11
AT1G27930	42.23	53.03	44.02	52.18	28.85	30.41	25.39	25.81	-1	0.576935	-0.792	1.032e-06	protein_coding	Protein of unknown function (DUF579)
AT5G16920	10.12	7.94	11.14	7.57	3.76	0.22	1.01	0.21	-1	0.14142	-2.804	0.0001024	protein_coding	Fasciclin-like arabinogalactan family protein
AT5G26730	18.87	7.79	14.78	11.64	8.15	0.44	4.69	2.82	-1	0.303316	-1.717	0.003148	protein_coding	Fasciclin-like arabinogalactan family protein
AT4G31370	0.76	2.39	1.98	1.64	0	0	0	0	-1	0	-7.415	5.581e-16	protein_coding	FASCICLIN-like arabinogalactan protein 5 precursor
AT3G60330	1.83	2.54	1.42	1.86	1.12	0.66	0.67	0.52	-1	0.388235	-1.336	0.003075	protein_coding	H(+)-ATPase 7
AT3G42640	17.12	12.03	16.28	14.63	10.07	8.01	9.13	9.4	-1	0.609557	-0.716	1.985e-05	protein_coding	H(+)-ATPase 8
AT2G07560	21	26.83	27.58	22.56	0	0	0.08	0	-1	0.000816577	-9.628	3.793e-100	protein_coding	H(+)-ATPase 6
AT3G47950	4.87	5.63	5.77	4.28	3.36	1.91	2.09	2.72	-1	0.490511	-1.03	2.493e-05	protein_coding	H(+)-ATPase 4
AT1G80660	17.12	17.19	22.29	22.27	0.08	0	0.59	0.42	-1	0.0138202	-6.228	4.239e-95	protein_coding	H(+)-ATPase 9
AT1G61820	3.2	5.24	3.08	6.14	2.08	1.98	1.84	3.13	-1	0.511325	-0.983	0.003925	protein_coding	beta glucosidase 46
AT1G02850	21.23	19.66	25.69	21.06	15.99	18.36	11.15	10.76	-1	0.641944	-0.631	0.00126	protein_coding	beta glucosidase 11
AT3G60130	31.88	59.89	29.72	62.03	25.74	21.08	23.88	20.58	-1	0.497384	-1.007	4.262e-06	protein_coding	beta glucosidase 16
AT2G44450	2.13	3.85	2.69	3.64	1.76	0.88	1.34	0.52	-1	0.365556	-1.423	0.0003	protein_coding	beta glucosidase 15
AT3G60140	1.22	20.2	0.32	0.36	0	0.44	0.17	0	-1	0.0276018	-5.049	0.001506	protein_coding	Glycosyl hydrolase superfamily protein
AT1G75940	70.77	97.82	102.59	83.31	11.91	1.54	0.75	0.31	-1	0.040932	-4.602	1.314e-06	protein_coding	Glycosyl hydrolase superfamily protein
AT5G54690	5.78	3.93	4.82	3.28	2.56	2.64	2.77	2.93	-1	0.612016	-0.71	0.006342	protein_coding	galacturonosyltransferase 12
AT4G24260	2.89	3.16	3.64	4.21	3.12	1.1	1.51	1.67	-1	0.532374	-0.907	0.00992	protein_coding	glycosyl hydrolase 9A3
AT1G69530	327.58	336.47	265.17	254.2	62.02	102.61	145.05	134.26	-1	0.375133	-1.415	2.147e-12	protein_coding	expansin A1
AT5G50260	1.6	1.23	1.03	1.5	0.56	0.81	0.59	0.21	-1	0.404851	-1.242	0.005072	protein_coding	Cysteine proteinases superfamily protein
AT2G13680	5.94	7.25	6.48	5.35	1.28	1.03	1.17	1.46	-1	0.197442	-2.345	6.445e-22	protein_coding	callose synthase 5
AT3G54920	106.15	166.19	88.13	187.46	77.05	71.83	69.05	88.18	-1	0.558666	-0.841	6.985e-05	protein_coding	Pectin lyase-like superfamily protein
AT1G68200	1.75	1.46	2.13	2.21	1.6	0.44	0.75	0.21	-1	0.397351	-1.294	0.01372	protein_coding	Zinc finger C-x8-C-x5-C-x3-H type family protein
AT1G20190	10.88	4.7	7.67	7.71	2.32	3.16	4.19	3.24	-1	0.41699	-1.263	3.862e-07	protein_coding	expansin 11
AT1G75380	490.64	494.42	495.09	486.71	313.48	285.42	263.04	269.25	-1	0.575125	-0.798	8.271e-13	protein_coding	bifunctional nuclease in basal defense response 1
AT5G56110	1.22	0.46	0.4	1.21	0.56	0	0	0	-1	0.170213	-2.428	0.004678	protein_coding	myb domain protein 103
AT4G38400	13.54	15.11	18.73	22.56	11.83	9.77	12.57	12.22	-1	0.663283	-0.595	0.007685	protein_coding	expansin-like A2
AT3G01270	19.78	15.96	21.89	19.99	0	0	0.17	0	-1	0.00219016	-8.546	8.556e-96	protein_coding	Pectate lyase family protein
AT4G26260	4.34	4.32	2.05	6.5	0.16	0.29	0.25	0.1	-1	0.0464846	-4.309	2.315e-12	protein_coding	myo-inositol oxygenase 4
AT5G11540	5.33	2.62	5.69	2.64	1.84	1.76	1.42	3.45	-1	0.52027	-0.958	0.02126	protein_coding	D-arabinono-1,4-lactone oxidase family protein
AT3G05630	2.97	6.63	2.77	4.28	2.4	3.01	1.84	2.4	-1	0.57958	-0.779	0.02944	protein_coding	phospholipase D P2
AT5G37600	144.42	175.98	211.03	153.41	98.23	133.6	85.72	78.05	-1	0.577653	-0.79	1.479e-06	protein_coding	glutamine synthase clone R1
AT2G34960	10.42	13.18	15.25	10.57	8.47	8.3	7.37	8.25	-1	0.655403	-0.607	0.001853	protein_coding	cationic amino acid transporter 5
AT1G67780	2.66	2	2.37	2.64	1.44	1.32	1.42	1.25	-1	0.561531	-0.825	0.01349	protein_coding	Zinc-finger domain of monoamine-oxidase A repressor R1 protein
AT4G14940	4.26	4.7	4.03	5.07	2.88	2.42	2.35	2.19	-1	0.54485	-0.869	0.0005695	protein_coding	amine oxidase 1
AT4G21120	5.48	5.78	6.48	4.14	1.76	4.48	1.59	2.3	-1	0.46298	-1.092	0.000804	protein_coding	amino acid transporter 1
AT1G48470	2.05	2.62	3.4	2.71	0.48	0.95	0.59	2.09	-1	0.381262	-1.435	0.0006497	protein_coding	glutamine synthetase 1;5
AT1G67990	18.95	18.35	28.85	31.91	7.75	0.51	0.84	0	-1	0.0928003	-3.418	0.001165	protein_coding	S-adenosyl-L-methionine-dependent methyltransferases superfamily protein
AT1G12600	1.45	1.31	1.34	1.43	0.96	0.59	0.59	0.52	-1	0.481013	-1.033	0.01985	protein_coding	UDP-N-acetylglucosamine (UAA) transporter family
AT5G04770	5.1	6.71	4.58	6.14	2.16	1.4	3.6	3.97	-1	0.494008	-1.038	0.002185	protein_coding	cationic amino acid transporter 6
AT4G12290	73.66	98.51	101.41	75.95	43.96	50.02	31.42	29.26	-1	0.44248	-1.172	6.586e-13	protein_coding	Copper amine oxidase family protein
AT3G47340	28.53	55.73	23.71	73.24	5.28	6.76	10.22	8.88	-1	0.171845	-2.541	2.819e-07	protein_coding	glutamine-dependent asparagine synthase 1
AT5G62310	1.22	1.31	0.71	1.36	0.08	0.22	0.08	0.1	-1	0.104348	-3.1	1.76e-07	protein_coding	AGC (cAMP-dependent, cGMP-dependent and protein kinase C) kinase family protein
AT3G17820	62.02	67.06	75.56	65.67	43.32	38.63	41.14	40.75	-1	0.606119	-0.722	3.916e-11	protein_coding	glutamine synthetase 1.3
AT5G16570	62.24	137.52	108.99	120.14	40.28	50.39	35.7	29.26	-1	0.362867	-1.46	1.528e-12	protein_coding	glutamine synthetase 1;4
AT1G17710	2.97	2.93	4.11	4.35	0.72	1.91	1.42	0.63	-1	0.325905	-1.578	7.769e-06	protein_coding	Pyridoxal phosphate phosphatase-related protein
AT1G73220	3.42	7.25	10.99	6.57	1.28	0.22	0	0	-1	0.053135	-4.15	5.071e-11	protein_coding	organic cation/carnitine transporter1
AT3G01240	7.91	5.63	5.14	7	0	0	0	0	-1	0	-9.335	3.526e-34	protein_coding
AT1G21100	21.38	12.64	12.88	9.92	8.07	11.75	9.8	7.73	-1	0.657339	-0.599	0.02182	protein_coding	O-methyltransferase family protein
AT1G52030	81.57	88.57	95.64	81.45	31.01	29.31	28.32	25.91	-1	0.329897	-1.598	1.206e-23	protein_coding	myrosinase-binding protein 2
AT5G09730	8.14	7.86	13.12	14.28	2.24	1.54	1.68	2.61	-1	0.185945	-2.437	3.212e-15	protein_coding	beta-xylosidase 3
AT3G42850	4.64	8.4	7.19	6.21	0.32	0.37	0.5	0.52	-1	0.0646747	-3.941	7.23e-35	protein_coding	Mevalonate/galactokinase family protein
AT1G63420	40.71	38.46	40.55	45.47	31.01	21.3	26.9	25.81	-1	0.635753	-0.654	2.284e-05	protein_coding	Arabidopsis thaliana protein of unknown function (DUF821)
AT5G66690	1.98	0.46	3	1.43	0.8	0.29	0	0	-1	0.158661	-2.565	0.009154	protein_coding	UDP-Glycosyltransferase superfamily protein
AT3G57260	38.27	29.6	27.66	23.91	10.63	36.87	11.65	9.72	-1	0.576608	-0.789	0.0311	protein_coding	beta-1,3-glucanase 2
AT5G20330	1.07	1.16	2.05	2.14	0	0	0	0	-1	0	-7.343	1.56e-15	protein_coding	beta-1,3-glucanase 4
AT1G70710	86.14	84.87	88.13	82.66	62.1	48.77	48.69	48.38	-1	0.608367	-0.716	7.312e-10	protein_coding	glycosyl hydrolase 9B1
AT3G62660	33.86	45.87	30.59	53.47	20.22	21.45	20.53	21.63	-1	0.511814	-0.967	5.524e-10	protein_coding	galacturonosyltransferase-like 7
AT3G58790	29.14	45.56	33.04	45.33	23.74	21.23	24.97	19.43	-1	0.583851	-0.775	1.578e-06	protein_coding	galacturonosyltransferase 15
AT1G23760	1.98	2.39	1.9	2.43	1.2	0.15	0.34	0.1	-1	0.205747	-2.222	1.333e-06	protein_coding	BURP domain-containing protein
AT1G02790	37.89	29.21	48.85	37.76	0	0	0.08	0	-1	0.000520461	-10.278	2.39e-143	protein_coding	polygalacturonase 4
AT1G09880	6.16	2.47	2.77	5.64	2.4	0.44	1.17	1.04	-1	0.296362	-1.747	5.487e-05	protein_coding	Rhamnogalacturonate lyase family protein
AT2G27120	0.53	0.62	0.4	0.93	0.08	0.29	0	0.21	-1	0.233871	-2.014	0.003389	protein_coding	DNA polymerase epsilon catalytic subunit
AT2G02180	42.16	62.05	44.42	82.81	37.73	37.16	37.46	40.12	-1	0.658788	-0.603	0.004298	protein_coding	tobamovirus multiplication protein 3
AT2G02850	17.65	12.26	16.12	17.06	13.43	8.23	9.39	8.46	-1	0.626248	-0.673	0.003853	protein_coding	plantacyanin
AT3G11760	19.18	22.35	17.39	23.91	12.79	12.05	13.07	11.91	-1	0.601473	-0.733	1.376e-06	protein_coding
AT4G21400	10.65	13.95	9.48	8.71	7.11	6.76	6.28	5.54	-1	0.600374	-0.728	0.0003457	protein_coding	cysteine-rich RLK (RECEPTOR-like protein kinase) 28
AT4G17260	21.76	25.75	22.76	27.91	14.47	15.28	15.25	14.73	-1	0.608372	-0.717	2.563e-08	protein_coding	Lactate/malate dehydrogenase family protein
AT3G28007	6.47	6.01	7.9	4.78	3.04	3.53	4.19	4.28	-1	0.597774	-0.747	0.002966	protein_coding	Nodulin MtN3 family protein
AT5G13820	6.47	13.49	8.3	9.92	4.88	7.34	4.02	5.22	-1	0.562074	-0.825	0.003121	protein_coding	telomeric DNA binding protein 1
AT1G14780	0.84	4.63	1.03	4.14	0.64	0.73	0.75	0.63	-1	0.258459	-1.931	0.0006199	protein_coding	MAC/Perforin domain-containing protein
AT4G08115	3.73	1.39	2.53	2.57	0.72	0.22	1.01	0.1	-1	0.200587	-2.272	4.901e-06	transposable_element_gene	transposable element gene
AT3G21320	1.98	1.31	3.71	1.43	0	0.37	0.34	0.31	-1	0.120996	-3.01	3.384e-08	protein_coding
AT2G24210	1.98	1.08	7.19	2.43	0.08	0	0	0.1	-1	0.0141956	-5.92	1.688e-10	protein_coding	terpene synthase 10
AT3G03540	0.76	1.39	2.37	1.21	0	0	0	0	-1	0	-7.175	1.339e-12	protein_coding	non-specific phospholipase C5
AT3G62150	127.23	256.46	110.18	220.01	45.8	49.14	44.58	43.15	-1	0.255883	-1.966	6.073e-18	protein_coding	P-glycoprotein 21
AT5G16240	21	25.9	22.92	24.63	16.78	15.35	15.92	12.96	-1	0.64595	-0.626	8.567e-06	protein_coding	Plant stearoyl-acyl-carrier-protein desaturase family protein
AT5G61560	24.58	30.22	19.84	32.41	15.11	18.73	14.08	11.39	-1	0.55404	-0.847	8.307e-05	protein_coding	U-box domain-containing protein kinase family protein
AT5G35670	16.36	13.8	14.78	13.06	7.51	6.76	6.79	6.27	-1	0.471207	-1.081	1.367e-10	protein_coding	IQ-domain 33
AT1G15405	24.96	1.46	5.53	2.57	2.32	1.25	0.92	1.36	-1	0.169467	-2.552	0.001451	other_rna	other RNA
AT3G43920	24.05	20.97	21.18	19.56	0.72	1.1	1.42	1.36	-1	0.0536381	-4.221	1.091e-45	protein_coding	dicer-like 3
AT3G26200	45.81	65.52	43.08	66.25	22.22	20.42	20.95	12.22	-1	0.34356	-1.536	2.923e-14	protein_coding	cytochrome P450, family 71, subfamily B, polypeptide 22
AT2G36490	64.53	70.22	61.73	47.83	9.75	5.44	7.79	6.37	-1	0.120134	-3.054	9.785e-67	protein_coding	demeter-like 1
AT3G49210	4.64	8.86	5.93	7.14	3.92	5.14	3.94	4.6	-1	0.662401	-0.593	0.02219	protein_coding	O-acyltransferase (WSD1-like) family protein
AT1G52855	4.26	2.78	3.24	2.71	1.76	2.28	1.76	2.61	-1	0.647421	-0.634	0.04863	protein_coding
AT1G10160	14	21.28	12.25	18.13	9.83	8.81	12.49	11.08	-1	0.642857	-0.641	0.002078	transposable_element_gene	transposable element gene
AT5G65910	55.7	71.23	47.5	78.02	43.4	40.54	37.71	40.44	-1	0.642068	-0.639	3.504e-05	protein_coding	BSD domain-containing protein
AT5G25475	12.48	10.41	12.33	13.42	7.75	7.34	8.04	7.84	-1	0.636719	-0.653	0.0001249	protein_coding	AP2/B3-like transcriptional factor family protein
AT2G23300	7	7.01	7.11	4.43	5.28	4.48	3.52	2.93	-1	0.634442	-0.643	0.02584	protein_coding	Leucine-rich repeat protein kinase family protein
AT3G06450	43.45	49.49	44.42	42.97	29.01	30.33	25.06	29.57	-1	0.632008	-0.662	3.04e-06	protein_coding	HCO3- transporter family
AT2G40000	105.31	148.85	100.14	207.59	103.67	83.51	92.68	74.29	-1	0.630284	-0.666	0.001835	protein_coding	ortholog of sugar beet HS1 PRO-1 2
AT1G18330	7	8.56	6.4	10.57	7.27	3.08	5.11	5.02	-1	0.629573	-0.672	0.007444	protein_coding	Homeodomain-like superfamily protein
AT3G58570	18.41	19.58	19.52	17.85	12.47	12.34	10.98	11.49	-1	0.627389	-0.669	5.895e-07	protein_coding	P-loop containing nucleoside triphosphate hydrolases superfamily protein
AT3G59890	7.61	6.17	9.64	7.64	3.44	4.26	6.37	5.33	-1	0.624598	-0.684	0.009279	protein_coding	Dihydrodipicolinate reductase, bacterial/plant
AT1G48370	5.25	6.24	5.93	4.21	3.76	3.38	2.68	3.45	-1	0.6135	-0.702	0.00822	protein_coding	YELLOW STRIPE like 8
AT4G37890	6.47	3.39	7.11	5.21	3.44	2.64	2.93	4.07	-1	0.58972	-0.77	0.008828	protein_coding	Zinc finger (C3HC4-type RING finger) family protein
AT5G63620	29.45	30.76	31.85	33.19	18.38	18.51	20.28	16.3	-1	0.586587	-0.766	9.674e-11	protein_coding	GroES-like zinc-binding alcohol dehydrogenase family protein
AT5G49290	2.43	1.31	2.13	1.57	0.8	1.18	0.92	1.25	-1	0.557796	-0.845	0.03452	protein_coding	receptor like protein 56
AT4G34860	14.38	12.33	13.2	14.78	7.67	8.15	7.37	6.79	-1	0.548181	-0.861	2.93e-08	protein_coding	Plant neutral invertase family protein
AT3G57520	240.76	670.55	188.9	756.54	261.93	229.3	263.79	252.85	-1	0.542814	-0.881	0.03389	protein_coding	seed imbibition 2
AT5G65450	16.21	21.28	16.2	19.27	9.99	10.21	9.89	9.4	-1	0.541255	-0.883	1.027e-07	protein_coding	ubiquitin-specific protease 17
AT4G35130	2.66	2.7	2.05	2.78	1.36	2.06	0.84	1.25	-1	0.540726	-0.87	0.02105	protein_coding	Tetratricopeptide repeat (TPR)-like superfamily protein
AT5G65310	118.63	92.35	106.54	91.87	48.76	53.62	56.23	57.99	-1	0.52908	-0.919	8.741e-15	protein_coding	homeobox protein 5
AT1G05000	3.88	7.32	1.98	5.21	2	2.2	2.35	3.03	-1	0.520935	-0.948	0.02421	protein_coding	Phosphotyrosine protein phosphatases superfamily protein
AT4G35380	2.89	4.78	2.29	3.21	2.16	1.62	1.26	1.78	-1	0.517844	-0.95	0.007131	protein_coding	SEC7-like guanine nucleotide exchange family protein
AT2G26310	2.51	3.47	3.08	2.43	1.6	1.32	1.76	1.15	-1	0.507398	-0.963	0.003073	protein_coding	Chalcone-flavanone isomerase family protein
AT1G76270	13.32	17.19	14.7	18.2	5.75	7.93	10.73	7.42	-1	0.501971	-0.994	1.911e-07	protein_coding	O-fucosyltransferase family protein
AT2G38400	23.44	35.54	36.12	42.4	18.22	19.98	13.91	15.78	-1	0.493745	-1.015	3.863e-08	protein_coding	alanine:glyoxylate aminotransferase 3
AT5G56840	23.66	29.06	27.51	27.06	14.31	16.45	10.81	11.39	-1	0.493615	-1.01	6.334e-12	protein_coding	myb-like transcription factor family protein
AT3G03470	66.5	94.89	82.2	74.31	40.36	43.19	32.26	28.32	-1	0.453382	-1.138	2.929e-13	protein_coding	cytochrome P450, family 87, subfamily A, polypeptide 9
AT4G07850	0.76	1.93	1.26	2.14	0.48	0.59	0.75	0.94	-1	0.453202	-1.161	0.02383	transposable_element_gene	transposable element gene
AT3G04620	5.02	6.4	6.01	4.35	2.88	1.76	2.18	2.4	-1	0.423324	-1.24	5.93e-07	protein_coding	Alba DNA/RNA-binding protein
AT2G33775	1.6	0.77	1.58	1.93	0.4	0.59	0.75	0.73	-1	0.420068	-1.251	0.02748	protein_coding	ralf-like 19
AT5G23350	9.21	10.18	7.19	12.42	3.44	5.29	4.69	2.72	-1	0.413846	-1.26	1.912e-06	protein_coding	GRAM domain-containing protein / ABA-responsive protein-related
AT4G25000	3.42	3.78	4.03	7.57	1.2	4.04	1.59	0.94	-1	0.413298	-1.247	0.00348	protein_coding	alpha-amylase-like
AT1G26310	1.07	0.85	1.58	0.86	0.4	0.37	0.67	0.31	-1	0.401376	-1.28	0.01517	protein_coding	K-box region and MADS-box transcription factor family protein
AT5G49015	2.28	2.16	2.37	1.93	0.72	1.25	0.84	0.63	-1	0.393593	-1.312	0.001298	protein_coding	Expressed protein
AT3G25620	13.47	12.64	16.04	13.35	5.67	5.58	5.78	4.81	-1	0.393514	-1.338	1.651e-13	protein_coding	ABC-2 type transporter family protein
AT5G38970	2.43	2	2.92	2.43	0.96	1.1	0.42	1.15	-1	0.371166	-1.427	0.0001399	protein_coding	brassinosteroid-6-oxidase 1
AT1G27020	38.43	86.8	31.77	83.81	17.98	25.78	26.4	18.7	-1	0.369005	-1.437	2.231e-07	protein_coding
AT5G40450	798.36	1515.01	506.71	1082.49	363.83	327.65	257.59	345	-1	0.331594	-1.592	1.079e-10	protein_coding
AT5G20940	1.75	2.16	1.66	1.36	0.96	0.59	0.17	0.42	-1	0.308802	-1.658	0.001048	protein_coding	Glycosyl hydrolase family protein
AT5G67488	2.66	4.63	3.56	4.07	0.96	1.4	1.34	0.84	-1	0.30429	-1.695	5.592e-06	other_rna	other RNA
AT4G18960	8.75	9.56	10.35	12.78	3.68	2.42	2.68	2.82	-1	0.279923	-1.835	1.506e-17	protein_coding	K-box region and MADS-box transcription factor family protein
AT5G03960	2.28	2.31	3.16	2.43	0.72	0.59	0.75	0.63	-1	0.264244	-1.904	3.685e-08	protein_coding	IQ-domain 12
AT5G53390	2.36	3.47	3.87	4	0.88	0.81	0.92	0.63	-1	0.236496	-2.056	8.845e-10	protein_coding	O-acyltransferase (WSD1-like) family protein
AT2G31210	1.07	1.23	1.34	2	0.72	0.22	0.25	0.1	-1	0.228723	-2.055	0.0005335	protein_coding	basic helix-loop-helix (bHLH) DNA-binding superfamily protein
AT3G13270	0.61	0.85	1.03	0.71	0.24	0.07	0	0.31	-1	0.19375	-2.356	0.0002735	transposable_element_gene	transposable element gene
AT1G75960	6.85	11.72	4.74	11.21	1.52	1.69	1.42	1.25	-1	0.170336	-2.536	4.394e-14	protein_coding	AMP-dependent synthetase and ligase family protein
AT2G42005	1.07	1.93	0.95	1.21	0.32	0.37	0.17	0	-1	0.166667	-2.449	1.198e-05	protein_coding	Transmembrane amino acid transporter family protein
AT1G75910	58.97	80.71	84.65	67.1	10.71	0.88	0.34	0	-1	0.0409361	-4.601	4.597e-07	protein_coding	extracellular lipase 4
AT1G75930	21.53	29.06	29.64	31.55	3.2	0.07	0.17	0	-1	0.0307747	-4.989	1.609e-09	protein_coding	extracellular lipase 6
AT3G26140	4.95	3.08	7.03	7.14	0	0	0.08	0.21	-1	0.0130631	-6.242	2.451e-29	protein_coding	Cellulase (glycosyl hydrolase family 5) protein
AT5G07530	192.82	265.32	255.53	249.35	10.47	1.4	0.34	0.31	-1	0.0130008	-6.256	2.287e-12	protein_coding	glycine rich protein 17
AT5G07540	23.66	32.99	30.51	24.56	0.56	0.07	0	0	-1	0.0056391	-7.299	1.348e-103	protein_coding	glycine-rich protein 16
AT1G61563	9.66	6.4	8.77	8.78	0	0	0	0	-1	0	-9.723	2.253e-56	protein_coding	ralf-like 8
AT1G71680	4.26	3.93	5.3	4.85	0	0	0	0	-1	0	-8.85	5.449e-31	protein_coding	Transmembrane amino acid transporter family protein
AT3G60100	0	0.93	1.34	0.57	0	0	0	0	-1	0	-6.168	4.29e-07	protein_coding	citrate synthase 5
AT2G32880	29.9	28.52	26.56	28.77	19.18	17.48	14.83	23.82	-1	0.662066	-0.602	2.728e-05	protein_coding	TRAF-like family protein
AT5G43060	50.37	55.96	44.34	70.1	35.01	30.85	32.76	32.39	-1	0.593423	-0.754	7.637e-08	protein_coding	Granulin repeat cysteine protease family protein
AT1G54660	2.51	4.39	2.13	2.93	1.92	1.18	1.93	0.63	-1	0.473244	-1.059	0.007557	pseudogene
AT1G02860	26.94	38.23	26.08	46.33	15.27	13.73	16.17	10.87	-1	0.407327	-1.293	8.569e-10	protein_coding	SPX (SYG1/Pho81/XPR1) domain-containing protein
AT2G47000	26.33	40.55	25.45	18.63	14.87	19.76	16.68	13.9	-1	0.587689	-0.764	0.001621	protein_coding	ATP binding cassette subfamily B4
AT5G49800	7.61	7.55	8.06	7.35	3.36	3.38	3.44	3.97	-1	0.462872	-1.118	2.084e-09	protein_coding	Polyketide cyclase/dehydrase and lipid transport superfamily protein
AT5G59305	3.65	2.78	3.95	2.64	1.76	0.66	1.59	1.15	-1	0.396313	-1.331	0.0006259	protein_coding
AT5G53290	1.29	3.31	1.74	3.21	1.12	0.73	0.75	1.15	-1	0.39267	-1.356	0.001127	protein_coding	cytokinin response factor 3
AT4G24860	1.83	1.39	1.58	2	1.12	0.22	0.5	0.42	-1	0.332353	-1.569	0.0003993	protein_coding	P-loop containing nucleoside triphosphate hydrolases superfamily protein
AT5G20250	388.45	1291.93	226.68	1652.29	289.9	147.41	259.86	265.39	-1	0.270431	-1.887	0.0002044	protein_coding	Raffinose synthase family protein
AT1G15520	4.72	19.89	3.32	2	0.64	3.23	1.26	0.52	-1	0.188774	-2.382	0.002022	protein_coding	pleiotropic drug resistance 12
AT1G20132	1.29	2.47	1.5	1.28	0.16	0	0	0	-1	0.0244648	-4.985	1.582e-14	protein_coding	GDSL-like Lipase/Acylhydrolase superfamily protein
AT5G21105	83.55	123.49	80.22	127.99	74.73	72.71	58.41	57.78	-1	0.634871	-0.655	0.0001273	protein_coding	Plant L-ascorbate oxidase
AT1G55610	7	8.86	8.77	6.78	4.56	4.85	4.36	4.49	-1	0.581344	-0.778	7.972e-05	protein_coding	BRI1 like
AT5G07475	0.76	1.08	2.37	1.07	0.64	0.22	0.42	0.31	-1	0.301136	-1.699	0.01143	protein_coding	Cupredoxin superfamily protein
AT1G14040	8.98	8.02	8.14	8.14	4.88	7.27	4.36	4.91	-1	0.64363	-0.626	0.005915	protein_coding	EXS (ERD1/XPR1/SYG1) family protein
AT2G28360	12.86	18.27	14.7	17.2	9.43	12.78	9.47	8.78	-1	0.641917	-0.633	0.0005185	protein_coding	SIT4 phosphatase-associated family protein
AT5G55970	11.79	16.65	16.52	12.85	11.27	7.2	10.22	8.36	-1	0.640893	-0.64	0.00206	protein_coding	RING/U-box superfamily protein
AT3G12890	2.51	2.16	2.61	2.28	2.08	0.95	1.17	1.78	-1	0.625523	-0.69	0.04379	protein_coding	activator of spomin::LUC2
AT2G18910	33.94	53.88	33.67	54.11	29.65	26.15	26.9	26.43	-1	0.621469	-0.686	4.511e-05	protein_coding	hydroxyproline-rich glycoprotein family protein
AT1G53345	3.27	2.7	2.92	4	1.44	1.69	1.84	3.03	-1	0.620636	-0.719	0.02589	protein_coding
AT3G14230	146.02	175.75	148.35	188.53	94.32	89.97	99.97	89.02	-1	0.566735	-0.819	5.801e-12	protein_coding	related to AP2 2
AT1G44350	7.61	20.97	9.25	8.57	5.04	8.59	6.03	4.91	-1	0.529526	-0.91	0.01124	protein_coding	IAA-leucine resistant (ILR)-like gene 6
AT5G39760	9.59	12.72	10.59	9.85	4	6.54	6.12	4.91	-1	0.504561	-0.978	9.776e-09	protein_coding	homeobox protein 23
AT5G06310	4.64	4.32	3.08	4.57	1.44	1.54	2.68	2.3	-1	0.479229	-1.076	0.0001555	protein_coding	Nucleic acid-binding, OB-fold-like protein
AT5G38710	5.4	8.94	6.32	4.85	3.6	3.53	3.02	1.67	-1	0.463348	-1.098	0.01302	protein_coding	Methylenetetrahydrofolate reductase family protein
AT1G06520	4.79	6.17	5.77	8.78	3.76	1.98	3.44	1.88	-1	0.433555	-1.198	0.000104	protein_coding	glycerol-3-phosphate acyltransferase 1
AT5G16360	1.6	6.17	3.16	2.78	1.04	1.76	1.84	1.04	-1	0.414296	-1.25	0.003646	protein_coding	NC domain-containing protein-related
AT3G27500	2.21	3.55	2.77	3.5	1.44	1.47	1.34	0.73	-1	0.413965	-1.24	0.0002428	protein_coding	Cysteine/Histidine-rich C1 domain family protein
AT1G27710	23.21	18.5	20.39	22.06	16.78	2.86	3.85	11.28	-1	0.413142	-1.275	0.02635	protein_coding	Glycine-rich protein family
AT1G74010	2.05	6.32	1.9	2.78	0.88	2.42	0.92	0.94	-1	0.395402	-1.312	0.009279	protein_coding	Calcium-dependent phosphotriesterase superfamily protein
AT4G12400	2.89	8.09	2.29	10.78	1.92	1.69	2.26	1.78	-1	0.318087	-1.65	0.01058	protein_coding	stress-inducible protein, putative
AT4G21490	2.43	2.78	3.95	2.07	1.04	0.88	0.34	0.42	-1	0.238646	-2.016	3.713e-07	protein_coding	NAD(P)H dehydrogenase B3
AT4G27970	1.22	3.39	0.87	5.21	0.72	0.51	0.75	0.52	-1	0.233863	-2.073	0.004095	protein_coding	SLAC1 homologue 2
AT3G22910	9.21	7.01	4.43	21.99	2.16	2.5	2.01	2.61	-1	0.217636	-2.199	3.949e-07	protein_coding	ATPase E1-E2 type family protein / haloacid dehalogenase-like hydrolase family protein
AT5G61430	3.58	3.62	4.19	3.28	1.04	0.59	1.01	0.42	-1	0.208589	-2.227	2.111e-13	protein_coding	NAC domain containing protein 100
AT1G75790	6.7	7.32	6.64	8.42	2.96	0.66	0.92	1.36	-1	0.202889	-2.296	2.309e-13	protein_coding	SKU5 similar 18
AT2G43610	1.98	1.85	3.32	4.78	0.4	0.15	0.42	0.42	-1	0.116513	-3.106	8.811e-11	protein_coding	Chitinase family protein
AT4G36350	2.28	3.47	3.24	4	0.64	0	0.17	0	-1	0.0623557	-3.9	4.254e-11	protein_coding	purple acid phosphatase 25
AT5G19640	0.38	1.16	1.03	0.36	0.16	0	0	0	-1	0.0546075	-3.827	1.402e-05	protein_coding	Major facilitator superfamily protein
AT4G19690	0.91	1.85	2.13	2.43	0.32	0	0	0	-1	0.0437158	-4.298	4.869e-13	protein_coding	iron-regulated transporter 1
AT5G25320	0.99	1.39	1.11	1.14	0.08	0	0.08	0	-1	0.0345572	-4.489	9.117e-11	protein_coding	ACT-like superfamily protein
AT5G07600	3.2	4.09	6.56	5.85	0.24	0	0	0	-1	0.0121827	-6.083	2.136e-26	protein_coding	Oleosin family protein
AT3G27810	7.53	4.63	11.46	9.42	0	0	0	0	-1	0	-9.698	1.471e-36	protein_coding	myb domain protein 21
AT4G11030	1.14	1.23	1.98	2.71	0	0	0	0	-1	0	-7.483	1.455e-16	protein_coding	AMP-dependent synthetase and ligase family protein
AT5G23575	25.87	28.6	29.09	27.34	15.43	15.2	16.42	15.88	-1	0.567448	-0.818	6.377e-12	protein_coding	Transmembrane CLPTM1 family protein
AT1G71100	14.23	20.74	15.57	25.27	12.31	12.85	12.32	12.96	-1	0.665348	-0.589	0.002371	protein_coding	Ribose 5-phosphate isomerase, type A protein
AT4G24510	75.79	75.62	82.59	81.24	51.39	50.68	52.54	51.82	-1	0.654834	-0.611	1.088e-08	protein_coding	HXXXD-type acyl-transferase family protein
AT1G72360	10.88	26.75	10.43	32.55	5.36	6.9	4.02	4.81	-1	0.26163	-1.93	4.147e-07	protein_coding	Integrase-type DNA-binding superfamily protein
AT1G61680	4.79	1.93	9.41	6.35	0.24	0.15	0.25	0.42	-1	0.047153	-4.407	5.756e-15	protein_coding	terpene synthase 14
AT1G78240	80.81	145.23	87.89	138.49	58.67	61.04	59.83	59.45	-1	0.528248	-0.921	4.309e-07	protein_coding	S-adenosyl-L-methionine-dependent methyltransferases superfamily protein
AT2G27880	4.64	6.86	6.09	6.14	3.44	1.76	1.09	1.36	-1	0.322377	-1.615	2.457e-06	protein_coding	Argonaute family protein
AT5G55930	84.01	195.56	103.78	188.96	40.28	43.04	33.69	30.3	-1	0.257395	-1.957	1.624e-12	protein_coding	oligopeptide transporter 1
AT1G09790	0.61	0.31	1.03	0.93	0	0	0	0	-1	0	-6.194	5.205e-08	protein_coding	COBRA-like protein 6 precursor
AT3G26740	85.91	62.82	81.41	40.76	31.49	30.55	34.27	31.14	-1	0.470469	-1.087	2.57e-07	protein_coding	CCR-like
AT1G60610	9.82	6.94	9.48	8.49	6.31	5.51	6.12	5.12	-1	0.663979	-0.585	0.001285	protein_coding	SBP (S-ribonuclease binding protein) family protein
AT4G04955	96.64	154.17	106.94	145.55	101.51	77.19	63.52	65.72	-1	0.611842	-0.708	0.000885	protein_coding	allantoinase
AT2G41700	74.49	102.29	55.48	84.02	47.8	45.1	49.94	44.61	-1	0.592671	-0.755	0.0001641	protein_coding	ATP-binding cassette A1
AT4G24040	7.53	10.71	6.32	8.21	3.28	3.08	2.09	4.7	-1	0.401282	-1.333	1.042e-08	protein_coding	trehalase 1
AT4G22860	6.39	6.09	5.69	5.92	4.4	2.72	3.6	5.43	-1	0.670403	-0.6	0.008398	protein_coding	Cell cycle regulated microtubule associated protein
AT4G00820	24.81	21.89	26.87	19.13	16.94	16.09	13.91	13.48	-1	0.65178	-0.611	2.107e-05	protein_coding	IQ-domain 17
AT1G54570	17.5	25.98	31.38	26.98	17.34	20.57	13.16	15.15	-1	0.650236	-0.617	0.001431	protein_coding	Esterase/lipase/thioesterase family protein
AT3G05200	31.05	53.88	30.19	54.18	32.13	24.46	27.99	23.09	-1	0.635972	-0.652	0.008041	protein_coding	RING/U-box superfamily protein
AT4G12750	8.9	8.33	10.2	7.35	4.24	7.12	6.37	4.18	-1	0.62996	-0.656	0.01736	protein_coding	Homeodomain-like transcriptional regulator
AT1G20630	39.49	44.94	40.55	41.55	24.62	28.79	22.54	28.94	-1	0.629856	-0.668	3.528e-07	protein_coding	catalase 1
AT5G46330	64.45	60.97	53.27	47.69	27.74	39.15	40.14	33.54	-1	0.620947	-0.686	7.372e-07	protein_coding	Leucine-rich receptor-like protein kinase family protein
AT5G57800	211	224.62	243.44	242.07	170.25	128.83	131.56	139.9	-1	0.619391	-0.691	5.069e-09	protein_coding	Fatty acid hydroxylase superfamily
AT1G55040	7.53	8.86	7.19	6.92	4.64	4.7	5.45	3.87	-1	0.611803	-0.703	0.00369	protein_coding	zinc finger (Ran-binding) family protein
AT3G56620	5.48	10.18	5.93	8.35	3.92	4.41	3.85	5.85	-1	0.602204	-0.74	0.01159	protein_coding	nodulin MtN21 /EamA-like transporter family protein
AT1G01500	12.71	11.02	15.49	13.06	8.07	9.25	6.96	6.9	-1	0.596404	-0.736	4.197e-06	protein_coding	Erythronate-4-phosphate dehydrogenase family protein
AT1G53510	96.64	115.93	86.7	86.23	50.99	55.16	57.57	65.51	-1	0.59463	-0.751	7.555e-06	protein_coding	mitogen-activated protein kinase 18
AT2G22830	6.7	6.4	6.96	8.85	3.52	4.11	4.36	4.49	-1	0.570045	-0.816	0.0001111	protein_coding	squalene epoxidase 2
AT3G05160	22.37	29.45	18.97	28.34	11.43	13.29	11.65	18.28	-1	0.551296	-0.868	3.159e-07	protein_coding	Major facilitator superfamily protein
AT3G08670	29.9	36.23	29.24	23.27	15.67	17.63	14.92	16.3	-1	0.54383	-0.877	2.709e-08	protein_coding
AT3G03702	1.45	1.54	1.66	1.64	0.8	0.95	0.59	1.04	-1	0.537361	-0.895	0.02666	other_rna	other RNA
AT1G02900	3.27	4.01	3.64	3.07	1.44	2.35	2.09	1.25	-1	0.50965	-0.944	0.001417	protein_coding	rapid alkalinization factor 1
AT2G43230	2.59	1.7	1.9	2.64	1.44	0.95	1.34	0.42	-1	0.469989	-1.056	0.01341	protein_coding	Protein kinase superfamily protein
AT1G04600	3.42	2.7	3.95	3.28	1.76	1.69	1.76	0.52	-1	0.429213	-1.18	0.0003343	protein_coding	myosin XI A
AT4G39270	3.35	5.01	3	2.36	1.2	2.42	1.26	0.94	-1	0.424198	-1.203	0.001403	protein_coding	Leucine-rich repeat protein kinase family protein
AT4G01750	24.12	32.38	18.18	28.91	9.27	13.44	10.89	9.3	-1	0.414133	-1.267	4.565e-11	protein_coding	rhamnogalacturonan xylosyltransferase 2
AT4G20320	24.58	17.96	32.09	25.06	11.27	9.84	9.05	10.87	-1	0.411576	-1.281	8.069e-14	protein_coding	CTP synthase family protein
AT2G31010	18.26	35.15	15.25	32.84	13.75	9.62	7.46	10.76	-1	0.409754	-1.287	2.39e-06	protein_coding	Protein kinase superfamily protein
AT2G37290	1.37	1.46	1.74	2	0.72	0.95	0.67	0.31	-1	0.403349	-1.251	0.00277	protein_coding	Ypt/Rab-GAP domain of gyp1p superfamily protein
AT1G50830	1.29	1.08	1.34	0.36	0.24	0.29	0.59	0.52	-1	0.402948	-1.309	0.0394	protein_coding	Aminotransferase-like, plant mobile domain family protein
AT1G02640	114.44	192.25	89.47	254.63	73.45	53.32	63.6	59.03	-1	0.383227	-1.384	9.03e-07	protein_coding	beta-xylosidase 2
AT4G21650	289.38	229.33	325.08	228.86	138.44	91.22	82.46	78.99	-1	0.36462	-1.455	1.922e-10	protein_coding	Subtilase family protein
AT5G42610	2.21	3.16	2.45	2.43	1.12	0.95	0.92	0.73	-1	0.362927	-1.434	6.713e-05	protein_coding	Protein of unknown function (DUF607)
AT1G28330	49	76.62	40.39	104.72	24.86	20.86	24.8	24.45	-1	0.350792	-1.512	9.16e-08	protein_coding	dormancy-associated protein-like 1
AT4G12870	7.84	8.25	8.3	7.92	3.52	1.32	2.85	3.55	-1	0.34788	-1.536	2.498e-07	protein_coding	Gamma interferon responsive lysosomal thiol (GILT) reductase family protein
AT4G08150	43.91	28.6	47.11	28.34	14.39	12.71	9.13	12.02	-1	0.326102	-1.614	6.346e-19	protein_coding	KNOTTED-like from Arabidopsis thaliana
AT1G15670	62.47	126.73	58.33	131.99	31.33	30.7	28.49	30.09	-1	0.317796	-1.654	9.048e-13	protein_coding	Galactose oxidase/kelch repeat superfamily protein
AT1G29715	2.28	2.16	1.74	0.86	0.32	0.66	0.84	0.31	-1	0.302557	-1.677	0.0006016	pseudogene
AT5G07230	10.12	5.86	6.4	6.64	5.44	0.22	1.76	1.04	-1	0.291523	-1.771	0.04498	protein_coding	Bifunctional inhibitor/lipid-transfer protein/seed storage 2S albumin superfamily protein
AT3G59480	0.99	2.78	2.37	2.36	0.88	0.22	0.67	0.63	-1	0.282353	-1.822	0.0003362	protein_coding	pfkB-like carbohydrate kinase family protein
AT3G58780	2.74	2	2.77	1.71	1.44	0.22	0.34	0.52	-1	0.273319	-1.853	8.01e-05	protein_coding	K-box region and MADS-box transcription factor family protein
AT5G59390	2.66	3.08	3.48	3.78	1.6	0.37	0.84	0.63	-1	0.264615	-1.906	2.621e-07	protein_coding	XH/XS domain-containing protein
AT2G42885	2.66	1.77	2.61	2.5	0.88	0.37	0.34	0.42	-1	0.210692	-2.223	6.82e-08	protein_coding	Defensin-like (DEFL) family protein
AT1G69500	11.19	10.64	6.96	9.71	4	0.44	2.35	0.94	-1	0.200779	-2.305	2.57e-07	protein_coding	cytochrome P450, family 704, subfamily B, polypeptide 1
AT1G26610	0.99	1.62	1.98	1.93	0.24	0.07	0.42	0.42	-1	0.17638	-2.521	9.332e-07	protein_coding	C2H2-like zinc finger protein
AT3G50010	1.45	5.78	1.66	5.35	0.16	0.59	0.59	0.63	-1	0.138343	-2.85	2.937e-07	protein_coding	Cysteine/Histidine-rich C1 domain family protein
AT5G20710	14.31	16.88	19.84	16.35	3.28	1.91	0.67	1.36	-1	0.107153	-3.199	7.063e-27	protein_coding	beta-galactosidase 7
AT3G28770	2.13	1.39	0.95	1.86	0.32	0.07	0.17	0.1	-1	0.104265	-3.165	2.382e-08	protein_coding	Protein of unknown function (DUF1216)
AT4G29250	1.9	3.08	2.85	4.21	0.8	0.07	0.25	0	-1	0.0930233	-3.34	7.388e-06	protein_coding	HXXXD-type acyl-transferase family protein
AT1G66960	7.69	4.93	9.09	7.35	0.88	0.29	0.34	0.52	-1	0.0698555	-3.821	5.89e-29	protein_coding	Terpenoid cyclases family protein
AT5G66020	1.14	1.39	1.34	2.07	0.16	0.15	0	0.1	-1	0.0690236	-3.709	2.57e-10	protein_coding	Phosphoinositide phosphatase family protein
AT1G23600	1.37	2.54	1.82	2.57	0.08	0	0	0.31	-1	0.046988	-4.46	1.211e-13	protein_coding	Domain of unknown function DUF220
AT1G66850	30.21	36.38	38.97	36.69	2.88	0.51	0.34	0.63	-1	0.0306503	-4.994	1.117e-76	protein_coding	Bifunctional inhibitor/lipid-transfer protein/seed storage 2S albumin superfamily protein
AT1G55560	5.55	3.47	4.03	3.85	0.32	0	0	0	-1	0.0189349	-5.497	4.257e-29	protein_coding	SKU5 similar 14
AT2G15555	0.46	0	0.4	0.36	0	0	0	0	-1	0	-4.973	0.001498	other_rna	other RNA
AT2G16130	1.45	0.62	1.5	2	0	0	0	0	-1	0	-7.139	6.962e-12	protein_coding	polyol/monosaccharide transporter 2
AT3G13380	8.37	11.72	9.17	7.21	5.2	6.9	5.95	6.16	-1	0.663833	-0.588	0.01672	protein_coding	BRI1-like 3
AT4G13918	3.8	4.01	5.14	4.57	2.48	2.79	3.18	2.93	-1	0.649543	-0.624	0.01384	other_rna	other RNA
AT2G28930	36.52	53.88	49.87	52.54	28.13	29.16	33.44	32.08	-1	0.636948	-0.652	2.155e-05	protein_coding	protein kinase 1B
AT5G61440	20.09	31.14	18.89	36.91	18.86	14.76	18.52	15.88	-1	0.635523	-0.654	0.003963	protein_coding	atypical CYS HIS rich thioredoxin 5
AT5G55180	41.39	44.48	38.18	47.69	25.58	25.19	20.78	31.66	-1	0.600967	-0.739	5.035e-07	protein_coding	O-Glycosyl hydrolases family 17 protein
AT1G08730	1.9	3.7	2.92	2.78	1.52	2.06	1.09	1.57	-1	0.552212	-0.846	0.008857	protein_coding	Myosin family protein with Dil domain
AT2G37280	6.62	6.63	7.9	5.64	3.76	3.16	3.94	3.87	-1	0.549832	-0.865	0.002161	protein_coding	pleiotropic drug resistance 5
AT2G46240	6.09	5.63	5.61	4.64	2.88	3.01	3.6	2.3	-1	0.536641	-0.885	0.0005897	protein_coding	BCL-2-associated athanogene 6
AT1G78430	11.19	10.18	14.7	11.14	5.75	6.17	6.7	6.37	-1	0.529337	-0.916	8.652e-07	protein_coding	ROP interactive partner 2
AT2G34930	9.59	27.67	8.14	20.84	6.95	8.3	10.39	7.73	-1	0.503774	-0.988	0.008887	protein_coding	disease resistance family protein / LRR family protein
AT5G65160	0.84	1.16	1.74	1.5	0.4	0.66	0.34	0.94	-1	0.446565	-1.182	0.01383	protein_coding	tetratricopeptide repeat (TPR)-containing protein
AT2G04050	1.6	1.93	2.05	0.93	0.32	1.32	0.75	0.42	-1	0.431644	-1.159	0.02861	protein_coding	MATE efflux family protein
AT2G11810	2.43	7.71	5.06	7.14	2.64	2.35	2.01	1.67	-1	0.388093	-1.352	5.678e-05	protein_coding	monogalactosyldiacylglycerol synthase type C
AT1G62360	30.51	28.14	34.78	28.98	15.27	10.14	11.48	9.51	-1	0.379054	-1.394	7.056e-22	protein_coding	KNOX/ELK homeobox transcription factor
AT1G26730	8.9	15.65	8.62	13.92	4.8	5.21	4.78	2.4	-1	0.365046	-1.438	7.094e-08	protein_coding	EXS (ERD1/XPR1/SYG1) family protein
AT3G18850	38.35	38	44.02	40.69	16.31	11.02	10.39	12.85	-1	0.313982	-1.671	5.006e-34	protein_coding	lysophosphatidyl acyltransferase 5
AT3G05660	16.66	45.33	11.62	32.77	2.4	8.52	6.79	6.27	-1	0.225418	-2.147	1.676e-07	protein_coding	receptor like protein 33
AT2G42830	1.52	2.93	3.87	3.43	0.72	0.51	0.67	0.52	-1	0.205957	-2.253	1.213e-07	protein_coding	K-box region and MADS-box transcription factor family protein
AT5G24780	189.17	173.82	240.59	239.21	40.84	20.12	28.16	25.81	-1	0.136368	-2.874	7.315e-47	protein_coding	vegetative storage protein 1
AT1G78950	5.55	3.01	6.88	3.57	0.4	0.29	0.25	0.31	-1	0.0657549	-3.872	3.479e-20	protein_coding	Terpenoid cyclases family protein
AT1G54560	3.73	4.09	4.66	3.28	0	0	0	0.1	-1	0.00634518	-6.99	1.102e-30	protein_coding	Myosin family protein with Dil domain
AT2G38080	23.06	22.12	21.02	17.92	12.63	9.25	12.49	14	-1	0.575012	-0.804	5.134e-06	protein_coding	Laccase/Diphenol oxidase family protein
AT5G20480	13.54	14.41	13.12	10.14	6.87	10.06	8.46	7.94	-1	0.650849	-0.613	0.001075	protein_coding	EF-TU receptor
AT4G21410	24.35	29.99	21.97	28.98	13.19	12.78	11.56	14	-1	0.48941	-1.032	7.848e-07	protein_coding	cysteine-rich RLK (RECEPTOR-like protein kinase) 29
AT3G59820	9.21	11.18	10.51	10.99	6.39	6.1	7.71	7.84	-1	0.669372	-0.585	0.00448	protein_coding	LETM1-like protein
AT5G06800	4.11	4.78	3.79	3.71	2.24	2.28	2.68	3.76	-1	0.6687	-0.601	0.04117	protein_coding	myb-like HTH transcriptional regulator family protein
AT1G62380	375.06	474.14	404.44	506.34	288.06	292.84	299.99	290.67	-1	0.665667	-0.587	6.888e-06	protein_coding	ACC oxidase 2
AT4G10840	151.12	211.98	145.03	232.72	126.77	121.04	114.97	129.98	-1	0.665128	-0.589	0.0002882	protein_coding	Tetratricopeptide repeat (TPR)-like superfamily protein
AT4G02280	6.62	13.88	8.38	8.99	6.63	6.46	6.12	5.96	-1	0.664642	-0.586	0.02213	protein_coding	sucrose synthase 3
AT4G27260	61.56	48.87	56.12	54.4	38.13	38.34	37.04	33.23	-1	0.664132	-0.588	3.862e-07	protein_coding	Auxin-responsive GH3 family protein
AT5G11890	28	34.46	25.21	41.05	23.34	21.81	20.36	19.96	-1	0.663999	-0.59	0.0005696	protein_coding
AT2G04890	11.87	14.11	14.38	15.28	9.83	7.86	8.55	10.66	-1	0.663192	-0.601	0.0001665	protein_coding	SCARECROW-like 21
AT5G67470	45.73	71.15	47.58	65.03	39.88	37.75	32.68	41.79	-1	0.662774	-0.594	0.0004846	protein_coding	formin homolog 6
AT1G12380	30.89	19.35	32.64	25.84	21.42	17.7	15.59	17.24	-1	0.661792	-0.594	0.003053	protein_coding
AT3G22410	7.61	6.86	5.85	4.93	4.32	4.41	4.11	3.87	-1	0.661782	-0.588	0.006383	protein_coding	Sec14p-like phosphatidylinositol transfer family protein
AT5G67390	6.09	6.55	8.62	7.14	3.84	5.36	4.36	5.22	-1	0.661268	-0.597	0.008275	protein_coding
AT5G11310	3.58	4.39	4.74	6.35	3.44	3.38	3.27	2.51	-1	0.66107	-0.59	0.04899	protein_coding	Pentatricopeptide repeat (PPR) superfamily protein
AT1G19370	8.6	9.1	7.67	8.71	4	5.88	6.87	5.75	-1	0.660211	-0.6	0.01803	protein_coding
AT3G18660	7.15	5.24	5.77	5.85	4	3.6	4.27	3.97	-1	0.659725	-0.601	0.0311	protein_coding	plant glycogenin-like starch initiation protein 1
AT2G19640	7.99	7.09	7.98	8.64	4.8	5.88	4.69	5.54	-1	0.659621	-0.601	0.001181	protein_coding	ASH1-related protein 2
AT1G62610	13.85	12.26	14.62	15.49	9.83	10.43	8.8	7.94	-1	0.658129	-0.595	5.117e-05	protein_coding	NAD(P)-binding Rossmann-fold superfamily protein
AT3G60160	27.77	25.21	33.43	23.06	15.51	23.28	16.01	17.14	-1	0.657166	-0.603	0.008418	protein_coding	multidrug resistance-associated protein 9
AT2G04110	24.43	18.5	25.77	20.63	17.34	15.86	12.82	12.64	-1	0.656666	-0.602	0.001777	pseudogene
AT1G28390	7.15	6.24	6.32	8.07	4.4	5.58	4.36	3.87	-1	0.655508	-0.603	0.0343	protein_coding	Protein kinase superfamily protein
AT5G57940	79.97	124.95	74.53	123.71	64.1	64.49	66.95	68.44	-1	0.654777	-0.611	0.0005679	protein_coding	cyclic nucleotide gated channel 5
AT2G25930	14.46	16.65	12.33	13.28	9.27	8.37	9.55	9.93	-1	0.654443	-0.613	0.009907	protein_coding	hydroxyproline-rich glycoprotein family protein
AT1G72180	90.55	146.38	98.24	137.27	86.64	77.71	68.46	76.17	-1	0.654009	-0.613	0.0004807	protein_coding	Leucine-rich receptor-like protein kinase family protein
AT1G55810	21.99	27.83	15.33	32.41	15.19	13.59	19.11	15.88	-1	0.653649	-0.615	0.01606	protein_coding	uridine kinase-like 3
AT1G11545	15.07	16.11	19.44	18.2	11.27	11.83	9.55	12.33	-1	0.653589	-0.615	0.0004826	protein_coding	xyloglucan endotransglucosylase/hydrolase 8
AT1G72330	10.27	10.64	9.88	11.21	7.27	7.2	6.7	6.27	-1	0.653333	-0.609	0.001476	protein_coding	alanine aminotransferase 2
AT5G65430	151.8	218.69	146.62	268.27	140.67	125.74	130.72	115.87	-1	0.653187	-0.614	0.002017	protein_coding	general regulatory factor 8
AT5G65650	10.27	14.8	10.83	11.56	7.75	8.67	7.79	6.79	-1	0.653182	-0.608	0.001729	protein_coding	Protein of unknown function (DUF1195)
AT5G26040	5.33	3.85	6.01	4.57	3.76	3.31	3.52	2.3	-1	0.652328	-0.602	0.03477	protein_coding	histone deacetylase 2
AT2G20710	4.57	3.24	4.43	3.14	2.96	2.64	2.43	1.99	-1	0.651495	-0.602	0.0464	protein_coding	Tetratricopeptide repeat (TPR)-like superfamily protein
AT3G50500	54.1	56.5	57.07	56.89	35.65	33.64	40.39	36.26	-1	0.649893	-0.622	8.95e-07	protein_coding	SNF1-related protein kinase 2.2
AT5G03730	72.74	93.12	71.61	83.66	49.48	49.8	55.89	53.39	-1	0.649457	-0.623	4.931e-07	protein_coding	Protein kinase superfamily protein
AT4G28900	11.79	10.48	13.12	12.78	10.31	5.73	7.71	7.52	-1	0.649159	-0.624	0.00168	transposable_element_gene	transposable element gene
AT2G29670	97.55	182.92	99.75	169.4	90.08	78.66	98.38	89.54	-1	0.648921	-0.624	0.003492	protein_coding	Tetratricopeptide repeat (TPR)-like superfamily protein
AT4G12300	31.05	32.45	32.96	34.48	17.82	23.72	22.21	21.11	-1	0.648083	-0.625	7.794e-07	protein_coding	cytochrome P450, family 706, subfamily A, polypeptide 4
AT4G35790	80.58	94.04	90.1	87.73	58.11	53.47	62.26	54.54	-1	0.647978	-0.626	1.889e-06	protein_coding	phospholipase D delta
AT2G28130	13.24	24.05	13.83	24.13	13.19	10.21	11.31	14	-1	0.647309	-0.632	0.005733	protein_coding
AT1G27300	22.07	31.22	26.16	37.91	19.5	20.57	17.6	18.18	-1	0.646302	-0.629	0.0002953	protein_coding
AT3G49100	9.13	11.56	12.33	13.85	6.95	7.2	7.79	8.25	-1	0.644122	-0.64	0.0002865	protein_coding	Signal recognition particle, SRP9/SRP14 subunit
AT2G03240	37.74	44.4	35.49	46.83	29.73	24.97	23.97	27.17	-1	0.643561	-0.637	4.744e-06	protein_coding	EXS (ERD1/XPR1/SYG1) family protein
AT3G47690	7.38	5.86	6.48	9.42	4.88	4.77	3.85	5.22	-1	0.642416	-0.643	0.009468	protein_coding	microtubule end binding protein EB1A
AT2G02955	4.72	7.09	5.45	5.85	3.2	3.31	3.94	4.39	-1	0.642146	-0.651	0.005292	protein_coding	maternal effect embryo arrest 12
AT4G20740	7.61	8.17	6.88	8.64	4.16	5.14	5.36	5.43	-1	0.641853	-0.644	0.0006263	protein_coding	Pentatricopeptide repeat (PPR-like) superfamily protein
AT2G42890	40.25	56.19	40.55	41.69	31.17	30.41	25.98	27.06	-1	0.641482	-0.639	7.519e-05	protein_coding	MEI2-like 2
AT5G60860	18.11	24.67	14.07	32.77	13.59	15.86	13.24	14.73	-1	0.640705	-0.643	0.004489	protein_coding	RAB GTPase homolog A1F
AT1G76350	29.14	47.72	31.54	47.19	31.49	26.22	20.95	20.9	-1	0.639887	-0.642	0.000857	protein_coding	Plant regulator RWP-RK family protein
AT2G41550	9.97	8.94	10.35	9.42	8.07	4.92	5.7	6.06	-1	0.639866	-0.644	0.0008753	protein_coding	Rho termination factor
AT1G35320	9.06	4.39	8.69	6.5	4.24	5.29	5.03	3.76	-1	0.639665	-0.637	0.04025	protein_coding
AT5G63650	6.47	5.24	7.67	5.28	4.24	4.11	3.52	3.87	-1	0.638281	-0.643	0.01422	protein_coding	SNF1-related protein kinase 2.5
AT2G39350	5.78	5.63	6.48	7.21	3.92	3.6	4.53	3.97	-1	0.638247	-0.649	0.04893	protein_coding	ABC-2 type transporter family protein
AT4G23660	14.31	13.41	15.97	15.85	9.67	7.79	8.13	12.33	-1	0.636883	-0.66	0.001015	protein_coding	polyprenyltransferase 1
AT3G62630	42.76	56.5	49.32	75.67	40.28	32.32	34.11	35.42	-1	0.633802	-0.659	3.841e-05	protein_coding	Protein of unknown function (DUF1645)
AT5G66330	6.47	7.86	6.72	6	4.96	2.72	4.61	4.81	-1	0.632163	-0.67	0.009278	protein_coding	Leucine-rich repeat (LRR) family protein
AT1G60810	32.19	27.9	33.75	30.55	20.06	18.95	19.52	20.06	-1	0.631803	-0.663	7.554e-09	protein_coding	ATP-citrate lyase A-2
AT1G22530	105.39	200.11	112.08	262.41	143.31	95.56	84.38	106.36	-1	0.631789	-0.663	0.0112	protein_coding	PATELLIN 2
AT5G58790	4.34	4.93	4.74	5.78	3.6	2.94	2.93	3.03	-1	0.631632	-0.662	0.01683	protein_coding
AT1G14170	6.7	9.79	6.09	9.49	4.72	5.88	4.11	5.54	-1	0.631431	-0.666	0.00174	protein_coding	RNA-binding KH domain-containing protein
AT3G26170	14.99	15.11	16.91	14.28	9.91	11.9	9.05	7.84	-1	0.631424	-0.652	5.085e-05	protein_coding	cytochrome P450, family 71, subfamily B, polypeptide 19
AT5G28770	86.82	148.93	65.6	174.61	74.17	67.65	81.28	77.32	-1	0.631187	-0.664	0.02479	protein_coding	bZIP transcription factor family protein
AT5G07100	12.94	10.56	11.78	8.49	6.07	8.3	8.13	5.12	-1	0.631026	-0.653	0.003704	protein_coding	WRKY DNA-binding protein 26
AT5G63760	12.25	14.72	11.93	10.42	9.11	6.76	8.3	6.9	-1	0.629968	-0.663	0.0003457	protein_coding	RING/U-box superfamily protein
AT1G75240	34.7	36.85	30.75	42.9	27.97	19.76	22.63	21	-1	0.629201	-0.668	1.675e-06	protein_coding	homeobox protein 33
AT1G13390	34.09	42.47	35.09	39.48	25.34	26	20.95	22.67	-1	0.628333	-0.668	5.838e-08	protein_coding
AT3G06220	3.96	5.63	5.22	7.35	3.92	3.31	2.93	3.76	-1	0.628159	-0.674	0.02018	protein_coding	AP2/B3-like transcriptional factor family protein
AT1G03470	4.87	4.01	4.74	6.35	4.32	1.62	2.93	3.66	-1	0.627441	-0.684	0.04896	protein_coding	Kinase interacting (KIP1-like) family protein
AT2G02400	10.81	13.95	15.81	20.13	9.43	10.5	8.3	9.82	-1	0.626853	-0.674	0.001767	protein_coding	NAD(P)-binding Rossmann-fold superfamily protein
AT4G36032	13.09	18.5	15.97	16.35	9.43	11.16	11.15	8.25	-1	0.625724	-0.668	2.004e-05	other_rna	other RNA
AT3G11540	56.92	86.33	55.01	80.81	46.36	39	42.65	46.39	-1	0.624933	-0.679	1.118e-05	protein_coding	Tetratricopeptide repeat (TPR)-like superfamily protein
AT4G36010	5.86	9.1	6.09	6.21	4.8	4.55	4.61	3.03	-1	0.623258	-0.666	0.00332	protein_coding	Pathogenesis-related thaumatin superfamily protein
AT5G40780	86.52	78.78	88.05	64.53	47.08	66.84	42.74	41.06	-1	0.621996	-0.683	0.00034	protein_coding	lysine histidine transporter 1
AT1G80120	9.44	10.64	9.88	11.92	7.27	7.57	6.7	4.49	-1	0.621538	-0.676	0.00824	protein_coding	Protein of unknown function (DUF567)
AT1G16650	8.37	9.1	6.96	10.49	4.96	6.39	4.69	5.64	-1	0.620848	-0.687	0.002499	protein_coding	S-adenosyl-L-methionine-dependent methyltransferases superfamily protein
AT1G21740	8.6	9.17	10.91	9.57	6.63	3.89	7.37	5.85	-1	0.620654	-0.69	0.002903	protein_coding	Protein of unknown function (DUF630 and DUF632)
AT1G54680	3.96	4.16	3.87	4.14	2.88	2.64	2.09	2.4	-1	0.620583	-0.681	0.01438	protein_coding
AT2G42320	66.12	111.62	61.89	124.57	65.62	51.56	54.97	53.5	-1	0.619577	-0.691	0.001722	protein_coding	nucleolar protein gar2-related
AT5G19780	196.09	237.34	186.37	259.49	150.35	124.79	136.67	132.69	-1	0.61925	-0.691	2.078e-06	protein_coding	tubulin alpha-5
AT2G34510	79.52	194.25	70.9	229.5	101.11	84.17	77.76	92.36	-1	0.61898	-0.692	0.02671	protein_coding	Protein of unknown function, DUF642
AT3G12860	3.88	4.16	5.37	4.28	3.28	2.72	2.43	2.51	-1	0.618428	-0.686	0.00598	protein_coding	NOP56-like pre RNA processing ribonucleoprotein
AT1G06080	10.12	6.55	8.38	7.14	6.71	3.45	5.45	4.28	-1	0.617894	-0.691	0.01302	protein_coding	delta 9 desaturase 1
AT4G31820	79.97	108.92	71.21	97.08	47.64	57.51	54.89	60.5	-1	0.617448	-0.697	6.14e-07	protein_coding	Phototropic-responsive NPH3 family protein
AT1G77210	9.82	14.26	11.22	22.91	9.03	8.81	9.22	8.88	-1	0.61742	-0.697	0.01947	protein_coding	sugar transporter 14
AT1G25520	56.08	73.08	60.31	71.6	39.08	43.19	37.37	41.48	-1	0.617152	-0.696	2.261e-08	protein_coding	Uncharacterized protein family (UPF0016)
AT4G02380	75.56	143.53	68.13	104.79	47.16	80.43	64.02	50.15	-1	0.616719	-0.697	0.04171	protein_coding	senescence-associated gene 21
AT5G22794	4.34	3.7	3.56	2.86	2.48	1.91	2.43	2.09	-1	0.616183	-0.694	0.02455	protein_coding
AT5G43440	20.01	16.96	20.79	15.63	11.83	11.68	9.55	12.12	-1	0.615615	-0.7	2.889e-05	protein_coding	2-oxoglutarate (2OG) and Fe(II)-dependent oxygenase superfamily protein
AT1G64450	11.57	9.33	11.86	5.35	6.63	5.29	5.53	5.96	-1	0.614274	-0.7	0.00349	protein_coding	Glycine-rich protein family
AT1G58590	9.13	10.48	12.8	10.78	6.63	7.27	5.45	7.1	-1	0.61241	-0.706	0.0001158	other_rna	other RNA
AT5G62740	29.83	36.46	36.36	39.62	25.1	21.96	19.94	20.06	-1	0.611935	-0.707	2.346e-05	protein_coding	SPFH/Band 7/PHB domain-containing membrane-associated protein family
AT5G04330	3.65	3.47	3.4	2.57	2	2.35	2.09	1.57	-1	0.611917	-0.687	0.01595	protein_coding	Cytochrome P450 superfamily protein
AT1G51820	12.48	7.17	8.22	8	4.4	6.54	5.36	5.64	-1	0.611653	-0.707	0.002985	protein_coding	Leucine-rich repeat protein kinase family protein
AT3G23590	78.45	121.02	78.72	117.14	62.74	54.35	58.16	66.45	-1	0.611388	-0.711	2.427e-05	protein_coding	REF4-related 1
AT5G48650	6.62	5.09	8.06	5.92	5.75	2.13	4.36	3.45	-1	0.610743	-0.71	0.01331	protein_coding	Nuclear transport factor 2 (NTF2) family protein with RNA binding (RRM-RBD-RNP motifs) domain
AT5G18525	24.2	28.21	27.98	23.77	15.11	16.75	16.26	15.46	-1	0.610407	-0.711	3.406e-05	protein_coding	protein serine/threonine kinases;protein tyrosine kinases;ATP binding;protein kinases
AT5G25900	40.02	43.71	48.21	41.97	25.02	29.31	25.81	25.91	-1	0.609798	-0.712	9.23e-09	protein_coding	GA requiring 3
AT4G36670	24.27	34.53	14.54	33.41	15.27	13.51	21.95	14.31	-1	0.609274	-0.715	0.005333	protein_coding	Major facilitator superfamily protein
AT5G01210	24.81	33.76	19.84	31.98	13.11	15.06	19.86	19.22	-1	0.609204	-0.719	0.0003945	protein_coding	HXXXD-type acyl-transferase family protein
AT3G60690	18.26	29.37	19.13	25.06	13.83	14.54	13.24	14.21	-1	0.607929	-0.718	0.000144	protein_coding	SAUR-like auxin-responsive protein family
AT5G05690	161.39	159.72	149.54	147.34	89.04	93.65	96.87	95.92	-1	0.607583	-0.719	8.176e-12	protein_coding	Cytochrome P450 superfamily protein
AT3G20660	3.42	4.93	3.16	3.64	2.08	2.5	2.43	2.19	-1	0.607261	-0.715	0.0143	protein_coding	organic cation/carnitine transporter4
AT5G64560	20.16	18.65	20.95	21.34	11.11	12.27	13.16	12.64	-1	0.606412	-0.724	4.513e-08	protein_coding	magnesium transporter 9
AT4G01430	4.49	5.7	7.03	5.35	3.04	3.97	3.85	2.82	-1	0.606114	-0.71	0.004354	protein_coding	nodulin MtN21 /EamA-like transporter family protein
AT1G27960	9.44	12.95	8.85	13.56	7.67	5.88	7.88	5.64	-1	0.604241	-0.724	0.000935	protein_coding	evolutionarily conserved C-terminal region 9
AT4G08290	101.36	92.81	103.78	99.08	65.94	56.92	56.81	60.18	-1	0.604111	-0.727	5.766e-09	protein_coding	nodulin MtN21 /EamA-like transporter family protein
AT1G69950	7.23	6.78	7.59	7.71	5.59	4.26	4.61	3.24	-1	0.603889	-0.714	0.0005529	transposable_element_gene	transposable element gene
AT1G13990	21	23.9	25.45	19.2	14.55	17.85	10.22	11.28	-1	0.601898	-0.723	2.216e-05	protein_coding
AT5G23530	18.19	14.41	22.6	18.35	14.31	9.03	10.89	9.93	-1	0.600408	-0.734	3.105e-05	protein_coding	carboxyesterase 18
AT5G63880	8.14	9.94	11.62	12.06	6.71	6.68	5.28	6.37	-1	0.599617	-0.736	0.0008834	protein_coding	SNF7 family protein
AT1G76820	8.6	10.25	11.38	8.28	5.2	7.05	5.28	5.54	-1	0.599065	-0.732	0.0002847	protein_coding	eukaryotic translation initiation factor 2 (eIF-2) family protein
AT2G18780	2.43	2.47	3	2.71	1.12	1.62	1.42	2.19	-1	0.598492	-0.757	0.0314	protein_coding	F-box and associated interaction domains-containing protein
AT2G22450	3.65	4.63	4.66	3.78	1.92	3.53	2.35	2.19	-1	0.597488	-0.727	0.01223	protein_coding	riboflavin biosynthesis protein, putative
AT4G01790	2.43	2.85	3.4	2.86	1.84	1.84	1.93	1.25	-1	0.594454	-0.731	0.02372	protein_coding	Ribosomal protein L7Ae/L30e/S12e/Gadd45 family protein
AT5G59732	3.5	3.24	4.11	2.43	1.76	1.98	2.26	1.88	-1	0.593373	-0.743	0.0113	other_rna	other RNA
AT3G58930	6.85	6.86	7.11	9.85	5.99	3.82	5.03	3.34	-1	0.592762	-0.747	0.001226	protein_coding	F-box/RNI-like superfamily protein
AT2G21130	4.95	5.24	5.85	5.64	3.52	2.86	3.44	3.03	-1	0.592712	-0.752	0.002104	protein_coding	Cyclophilin-like peptidyl-prolyl cis-trans isomerase family protein
AT5G52990	3.58	3.7	4.58	2.78	3.68	1.98	1.34	1.67	-1	0.592213	-0.739	0.03303	protein_coding	SNARE-like superfamily protein
AT5G13870	3.27	3.01	3.87	4.35	2.8	1.91	2.09	1.78	-1	0.591724	-0.749	0.006629	protein_coding	xyloglucan endotransglucosylase/hydrolase 5
AT5G09420	6.01	6.55	7.11	5.28	2.96	3.45	3.85	4.49	-1	0.591182	-0.765	0.005717	protein_coding	translocon at the outer membrane of chloroplasts 64-V
AT2G16660	127.38	206.12	136.34	203.38	126.85	99.67	78.35	92.89	-1	0.590832	-0.759	2.744e-05	protein_coding	Major facilitator superfamily protein
AT1G07240	19.48	24.44	21.42	25.7	13.59	14.47	13.49	12.22	-1	0.59062	-0.756	9.031e-09	protein_coding	UDP-glucosyl transferase 71C5
AT2G36570	98.69	78.01	101.25	87.88	64.9	48.99	49.69	52.45	-1	0.59052	-0.76	1.138e-07	protein_coding	Leucine-rich repeat protein kinase family protein
AT1G20840	45.81	70.3	37.15	61.96	35.33	30.04	30.17	31.45	-1	0.590047	-0.761	0.0005679	protein_coding	tonoplast monosaccharide transporter1
AT3G50650	26.63	45.33	26.95	35.98	20.86	21.23	19.52	17.97	-1	0.589962	-0.759	2.967e-05	protein_coding	GRAS family transcription factor
AT5G20420	4.34	4.16	3.64	4.64	2.48	3.31	2.51	1.57	-1	0.5882	-0.74	0.00644	protein_coding	chromatin remodeling 42
AT4G29110	4.64	5.09	4.43	5.64	2.08	3.31	3.18	3.03	-1	0.585859	-0.772	0.001075	protein_coding
AT2G40480	29.45	22.97	33.12	31.55	19.34	15.64	18.94	14.63	-1	0.585447	-0.769	1.043e-07	protein_coding	Plant protein of unknown function (DUF827)
AT3G14610	6.16	6.94	4.98	8	3.2	4.04	3.27	4.7	-1	0.583206	-0.788	0.00133	protein_coding	cytochrome P450, family 72, subfamily A, polypeptide 7
AT5G19770	265.64	395.67	246.99	456.79	208.77	186.26	203.88	196.01	-1	0.582321	-0.78	2.001e-05	protein_coding	tubulin alpha-3
AT1G15480	10.81	10.64	10.27	12.71	6.63	6.76	7.21	5.22	-1	0.581139	-0.775	6.515e-06	protein_coding	Tetratricopeptide repeat (TPR)-like superfamily protein
AT4G36900	14.46	26.36	10.99	27.27	12.63	13.07	9.89	10.34	-1	0.580804	-0.782	0.01247	protein_coding	related to AP2 10
AT2G40110	15.75	14.72	16.28	15.13	8.39	9.25	9.72	8.57	-1	0.58064	-0.781	3.863e-08	protein_coding	Yippee family putative zinc-binding protein
AT1G02340	22.68	9.56	23.47	12.92	6.71	10.43	10.98	11.7	-1	0.580213	-0.786	0.03384	protein_coding	basic helix-loop-helix (bHLH) DNA-binding superfamily protein
AT2G23170	17.96	21.74	17.47	22.06	9.03	11.09	15.84	9.93	-1	0.5792	-0.786	0.0003777	protein_coding	Auxin-responsive GH3 family protein
AT4G21510	6.92	9.64	5.14	10.42	4.48	5.07	4.86	4.18	-1	0.578767	-0.787	0.006518	protein_coding	F-box family protein
AT5G13490	15.75	19.89	19.68	15.56	8.71	13.44	8.63	10.24	-1	0.578725	-0.785	0.0003732	protein_coding	ADP/ATP carrier 2
AT4G03420	19.4	25.67	20.71	21.77	9.99	15.72	13.41	11.49	-1	0.57807	-0.786	1.593e-06	protein_coding	Protein of unknown function (DUF789)
AT5G58540	2.89	4.47	3.71	3.64	2.08	3.23	1.09	2.09	-1	0.577158	-0.779	0.02533	protein_coding	Protein kinase superfamily protein
AT3G26220	28.15	25.98	28.69	24.77	13.35	17.33	17.77	13.58	-1	0.576541	-0.79	1.869e-08	protein_coding	cytochrome P450, family 71, subfamily B, polypeptide 3
AT5G01720	34.62	40.08	33.67	42.55	21.66	23.58	21.54	20.06	-1	0.575404	-0.796	1.406e-06	protein_coding	RNI-like superfamily protein
AT5G63810	20.54	15.49	16.36	21.06	11.03	9.99	12.07	9.09	-1	0.574268	-0.798	4.571e-08	protein_coding	beta-galactosidase 10
AT5G48480	35.84	32.99	38.18	39.4	24.78	18.73	18.27	22.25	-1	0.573936	-0.802	3.407e-06	protein_coding	Lactoylglutathione lyase / glyoxalase I family protein
AT4G30850	9.28	12.87	10.12	11.28	7.67	5.29	5.87	6.16	-1	0.573823	-0.801	0.0001056	protein_coding	heptahelical transmembrane protein2
AT3G14560	11.11	12.26	14.15	15.35	5.99	7.12	7.79	9.4	-1	0.573104	-0.808	0.001354	protein_coding
AT1G25500	9.82	12.03	10.51	8.57	5.83	5.95	6.28	5.33	-1	0.571463	-0.801	0.0001167	protein_coding	Plasma-membrane choline transporter family protein
AT5G04250	3.88	5.16	4.43	3.5	1.44	2.64	3.1	2.51	-1	0.571008	-0.806	0.002526	protein_coding	Cysteine proteinases superfamily protein
AT1G18400	11.49	16.65	8.62	19.99	5.91	9.33	9.3	7.84	-1	0.570573	-0.809	0.003888	protein_coding	BR enhanced expression 1
AT4G28190	14.08	19.43	11.93	26.63	11.91	8.74	9.39	10.97	-1	0.56903	-0.816	0.002014	protein_coding	Developmental regulator, ULTRAPETALA
AT1G22550	4.19	7.63	5.22	10.78	4.56	2.86	4.02	4.39	-1	0.569015	-0.82	0.01157	protein_coding	Major facilitator superfamily protein
AT5G23235	2.43	2.7	1.98	2.93	1.44	1.69	1.01	1.57	-1	0.568725	-0.814	0.01526	pseudogene
AT3G09020	8.52	17.19	8.14	16.06	8.31	6.83	7.29	5.85	-1	0.56662	-0.816	0.004323	protein_coding	alpha 1,4-glycosyltransferase family protein
AT5G39050	23.51	32.84	24.11	17.7	8.47	20.12	12.9	14.11	-1	0.566422	-0.817	0.0002319	protein_coding	HXXXD-type acyl-transferase family protein
AT5G10300	9.51	11.02	9.56	6.64	4.08	6.83	4.86	5.02	-1	0.566022	-0.815	0.001213	protein_coding	methyl esterase 5
AT2G29940	10.96	17.11	14.54	12.14	7.59	7.64	9.22	6.48	-1	0.564932	-0.819	0.0002936	protein_coding	pleiotropic drug resistance 3
AT5G64000	7.08	7.48	9.41	6.07	4.48	5.21	3.6	3.66	-1	0.564248	-0.815	0.006592	protein_coding	Inositol monophosphatase family protein
AT5G26340	12.25	40.85	12.88	13.63	8.07	19.1	10.22	7.42	-1	0.562869	-0.825	0.04757	protein_coding	Major facilitator superfamily protein
AT3G55110	33.86	34.15	38.33	26.91	20.78	18.66	16.51	18.91	-1	0.561801	-0.831	3.899e-08	protein_coding	ABC-2 type transporter family protein
AT2G12400	16.59	23.59	20.08	25.56	11.99	11.6	14.16	10.45	-1	0.561641	-0.829	3.567e-07	protein_coding
AT2G30010	103.33	174.06	97.37	163.62	81.61	74.84	80.95	64.88	-1	0.561462	-0.832	9.449e-06	protein_coding	TRICHOME BIREFRINGENCE-LIKE 45
AT2G18193	1.83	2.16	2.69	2.07	1.04	1.32	1.09	1.46	-1	0.561143	-0.833	0.02199	protein_coding	P-loop containing nucleoside triphosphate hydrolases superfamily protein
AT5G62280	26.78	29.52	16.68	24.56	9.19	11.6	14.92	19.02	-1	0.561103	-0.84	0.0007457	protein_coding	Protein of unknown function (DUF1442)
AT2G42570	22.3	20.89	20.15	21.84	12.95	11.68	10.31	12.85	-1	0.561047	-0.836	9.618e-08	protein_coding	TRICHOME BIREFRINGENCE-LIKE 39
AT3G57670	2.36	3.62	3.56	3.5	2.24	1.62	2.09	1.36	-1	0.560583	-0.819	0.002555	protein_coding	C2H2-type zinc finger family protein
AT3G59900	6.54	6.09	3.4	4.78	2.72	2.72	3.18	3.03	-1	0.559827	-0.84	0.002334	protein_coding	auxin-regulated gene involved in organ size
AT1G29050	71.83	77.93	78.64	84.52	48.04	48.33	38.46	39.81	-1	0.558098	-0.839	8.154e-14	protein_coding	TRICHOME BIREFRINGENCE-LIKE 38
AT2G06950	80.05	85.95	90.18	99.01	58.35	48.03	46.34	45.45	-1	0.557927	-0.841	3.078e-10	transposable_element_gene	transposable element gene
AT4G10380	23.66	21.97	25.85	28.7	15.75	12.56	15.67	11.91	-1	0.557896	-0.84	7.816e-05	protein_coding	NOD26-like intrinsic protein 5;1
AT4G05330	6.7	7.79	8.22	9.28	5.04	4.04	4.36	4.39	-1	0.557362	-0.844	1.769e-05	protein_coding	ARF-GAP domain 13
AT5G66770	27.55	47.79	29.72	42.97	18.62	21.08	20.87	21.84	-1	0.556711	-0.846	1.299e-06	protein_coding	GRAS family transcription factor
AT3G55880	14.46	27.75	20.55	22.06	10.31	15.64	10.81	10.34	-1	0.555294	-0.843	0.0001303	protein_coding	Alpha/beta hydrolase related protein
AT1G71110	9.89	9.94	11.54	11.06	6.23	6.1	6.62	4.6	-1	0.555032	-0.84	1.695e-05	protein_coding
AT3G60980	6.85	8.63	6.8	9.57	3.92	4.63	4.94	4.18	-1	0.554788	-0.848	1.202e-05	protein_coding	Tetratricopeptide repeat (TPR)-like superfamily protein
AT5G37500	8.45	9.17	10.91	10.71	5.83	4.92	5.53	5.43	-1	0.553262	-0.853	5.752e-05	protein_coding	gated outwardly-rectifying K+ channel
AT5G18130	62.32	100.36	87.89	92.52	55.87	53.32	46.84	33.75	-1	0.553149	-0.851	2.774e-07	protein_coding
AT4G11910	2.05	4.32	3	2.78	1.52	2.28	1.76	1.15	-1	0.552263	-0.835	0.0244	protein_coding
AT1G17455	4.95	6.55	4.43	9.35	3.52	3.97	3.02	3.45	-1	0.552215	-0.856	0.0314	protein_coding	ELF4-like 4
AT5G34800	3.2	3.31	2.05	2.93	1.84	1.91	1.34	1.25	-1	0.551784	-0.838	0.01141	transposable_element_gene	transposable element gene
AT2G44080	26.86	38.08	22.13	24.98	20.06	16.23	14.41	11.08	-1	0.551361	-0.854	0.0002365	protein_coding	ARGOS-like
AT1G73880	6.32	7.79	6.32	7.07	4.64	3.97	3.52	3.03	-1	0.551273	-0.846	2.812e-05	protein_coding	UDP-glucosyl transferase 89B1
AT1G22740	28.46	51.03	28.61	57.68	31.89	23.8	17.43	18.18	-1	0.55073	-0.859	0.0006145	protein_coding	RAB GTPase homolog G3B
AT3G10340	12.17	9.64	13.91	14.42	7.59	6.17	8.04	5.64	-1	0.547268	-0.864	4.746e-06	protein_coding	phenylalanine ammonia-lyase 4
AT1G51940	31.88	32.76	31.77	34.48	24.7	17.04	13.49	16.4	-1	0.547253	-0.867	1.848e-07	protein_coding	protein kinase family protein / peptidoglycan-binding LysM domain-containing protein
AT1G78210	42.46	29.99	42.68	32.69	18.3	18.95	22.04	21.52	-1	0.546678	-0.873	1.622e-10	protein_coding	alpha/beta-Hydrolases superfamily protein
AT1G21400	41.17	53.88	47.74	67.67	28.85	30.48	27.07	28.32	-1	0.545092	-0.875	1.188e-08	protein_coding	Thiamin diphosphate-binding fold (THDP-binding) superfamily protein
AT5G15410	185.13	249.83	163.61	234.93	107.74	113.26	104.58	128.72	-1	0.545051	-0.876	5.579e-08	protein_coding	Cyclic nucleotide-regulated ion channel family protein
AT3G50410	5.94	6.55	8.22	6.5	4.48	3.67	3.85	2.82	-1	0.544653	-0.862	0.0002295	protein_coding	OBF binding protein 1
AT5G57790	8.67	7.25	6.4	8	4.8	4.7	2.93	4.07	-1	0.544195	-0.872	7.205e-05	protein_coding
AT3G13672	7.69	13.26	9.09	11.49	5.59	5.44	6.03	5.54	-1	0.544185	-0.877	9.533e-05	protein_coding	TRAF-like superfamily protein
AT1G13740	17.43	20.04	15.41	16.99	9.51	8.52	9.47	10.45	-1	0.543152	-0.886	1.144e-09	protein_coding	ABI five binding protein 2
AT4G20460	3.5	3.24	4.66	5.21	2.24	1.91	2.26	2.61	-1	0.543046	-0.891	0.00154	protein_coding	NAD(P)-binding Rossmann-fold superfamily protein
AT5G57655	109.88	108.07	98.72	113.5	57.79	54.06	63.52	57.67	-1	0.541739	-0.885	3.993e-15	protein_coding	xylose isomerase family protein
AT5G59010	24.5	20.04	24.58	18.2	11.51	13.07	12.23	10.45	-1	0.541228	-0.88	1.622e-07	protein_coding	Protein kinase protein with tetratricopeptide repeat domain
AT2G16750	16.06	16.26	18.1	14.63	9.51	10.06	7.79	7.84	-1	0.541122	-0.876	4.128e-09	protein_coding	Protein kinase protein with adenine nucleotide alpha hydrolases-like domain
AT2G31900	16.89	13.88	15.81	10.35	7.43	8.08	8.13	7.1	-1	0.539961	-0.884	6.311e-06	protein_coding	myosin-like protein XIF
AT5G19340	5.71	6.78	7.03	8.42	4.32	2.86	4.44	3.45	-1	0.53937	-0.892	6.413e-05	protein_coding
AT1G74660	1.29	2.16	1.66	1.93	0.88	1.03	0.84	1.04	-1	0.538352	-0.89	0.03934	protein_coding	mini zinc finger 1
AT1G19530	1.98	2.54	1.03	2.5	0.72	0.95	1.51	1.15	-1	0.537888	-0.9	0.04467	protein_coding
AT2G38310	211.99	307.87	189.61	310.38	133.72	136.1	136	141.58	-1	0.536746	-0.898	3.092e-07	protein_coding	PYR1-like 4
AT5G66790	9.74	12.03	8.85	8.85	4.16	6.32	6.7	3.97	-1	0.53585	-0.889	6.265e-05	protein_coding	Protein kinase superfamily protein
AT2G34340	2.59	1.7	3.32	2.93	1.68	1.4	1.51	1.04	-1	0.534156	-0.888	0.02691	protein_coding	Protein of unknown function, DUF584
AT4G36790	17.5	20.2	18.34	20.13	10.47	11.75	8.71	9.72	-1	0.533675	-0.901	1.251e-09	protein_coding	Major facilitator superfamily protein
AT3G21310	2.43	2.31	2.92	2.86	1.84	0.59	0.84	2.3	-1	0.529468	-0.961	0.008156	protein_coding	Core-2/I-branching beta-1,6-N-acetylglucosaminyltransferase family protein
AT4G18260	28.31	23.9	26.79	29.84	14.63	14.54	12.74	15.67	-1	0.529033	-0.921	9.526e-12	protein_coding	Cytochrome b561/ferric reductase transmembrane protein family
AT3G21420	6.54	7.48	8.62	8.14	4.64	2.35	3.94	5.33	-1	0.528265	-0.933	0.001773	protein_coding	2-oxoglutarate (2OG) and Fe(II)-dependent oxygenase superfamily protein
AT1G60060	23.21	17.5	23.71	19.77	11.99	9.84	10.73	11.91	-1	0.52821	-0.923	8.407e-10	protein_coding	Serine/threonine-protein kinase WNK (With No Lysine)-related
AT5G60760	3.65	4.86	5.06	2.93	2.8	2.5	1.84	1.57	-1	0.527879	-0.899	0.004644	protein_coding	P-loop containing nucleoside triphosphate hydrolases superfamily protein
AT2G30040	4.03	10.25	3.48	13.85	3.44	3.67	3.94	5.54	-1	0.524834	-0.937	0.02788	protein_coding	mitogen-activated protein kinase kinase kinase 14
AT5G13220	3.12	10.87	3.95	5	3.12	3.23	2.43	3.13	-1	0.51918	-0.942	0.008827	protein_coding	jasmonate-zim-domain protein 10
AT3G23150	9.89	12.95	10.91	11.56	5.83	4.99	8.71	3.97	-1	0.518649	-0.939	5.518e-05	protein_coding	Signal transduction histidine kinase, hybrid-type, ethylene sensor
AT4G20260	361.74	520.55	392.66	598.57	296.13	246.12	213.01	215.97	-1	0.518399	-0.948	3.038e-09	protein_coding	plasma-membrane associated cation-binding protein 1
AT1G78130	15.29	19.66	13.52	18.7	9.03	10.43	7.63	7.73	-1	0.518386	-0.942	3.949e-07	protein_coding	Major facilitator superfamily protein
AT4G03510	9.74	14.95	6.96	16.92	6.63	5.8	5.78	6.9	-1	0.516986	-0.954	0.00103	protein_coding	RING membrane-anchor 1
AT5G07280	13.16	13.34	12.96	13.56	7.75	6.39	7.12	6.06	-1	0.515277	-0.951	9.062e-10	protein_coding	Leucine-rich repeat transmembrane protein kinase
AT1G11080	18.72	19.81	16.12	22.63	10.07	11.75	8.88	9.09	-1	0.514881	-0.954	1.248e-05	protein_coding	serine carboxypeptidase-like 31
AT2G17710	39.42	50.95	47.98	62.03	27.97	32.98	20.45	21.63	-1	0.514173	-0.956	2.605e-08	protein_coding
AT5G22580	137.88	102.83	139.98	105.51	65.14	63.46	65.36	54.12	-1	0.510243	-0.969	9.055e-11	protein_coding	Stress responsive A/B Barrel Domain
AT2G21510	1.52	1.54	2.13	1.86	1.04	0.73	0.67	1.15	-1	0.50922	-0.981	0.03608	protein_coding	DNAJ heat shock N-terminal domain-containing protein
AT1G11170	1.83	2.54	2.13	2.07	1.2	1.32	0.59	1.25	-1	0.508751	-0.968	0.02609	protein_coding	Protein of unknown function (DUF707)
AT3G29575	6.62	5.86	8.69	6.28	2.88	4.7	2.93	3.45	-1	0.508561	-0.967	0.0005589	protein_coding	ABI five binding protein 3
AT5G41130	9.82	9.33	12.73	9.92	6.07	6.02	4.94	4.18	-1	0.507416	-0.967	3.621e-05	protein_coding	Esterase/lipase/thioesterase family protein
AT5G47330	1.45	3.01	1.82	2.93	1.04	0.95	1.01	1.67	-1	0.507058	-0.996	0.02761	protein_coding	alpha/beta-Hydrolases superfamily protein
AT4G24580	1.6	2.16	2.13	1	0.72	0.81	0.92	1.04	-1	0.506531	-0.979	0.0298	protein_coding	Rho GTPase activation protein (RhoGAP) with PH domain
AT5G51060	1.29	1.93	1.34	1.14	0.72	1.18	0.67	0.31	-1	0.505263	-0.924	0.04154	protein_coding	NADPH/respiratory burst oxidase protein D
AT5G22500	17.27	17.65	18.65	19.42	11.59	8.01	7.88	9.19	-1	0.502398	-0.994	3.763e-11	protein_coding	fatty acid reductase 1
AT5G05810	1.98	2.39	2.29	3.14	1.36	1.54	0.75	1.25	-1	0.5	-0.987	0.002755	protein_coding	RING/U-box superfamily protein
AT1G64360	38.58	52.26	60.23	65.6	27.89	30.48	24.22	25.49	-1	0.498823	-1.002	7.268e-08	protein_coding
AT3G62570	5.25	5.55	6.01	6.71	3.04	2.35	2.26	4.07	-1	0.498299	-1.021	0.0001725	protein_coding	Tetratricopeptide repeat (TPR)-like superfamily protein
AT3G48290	3.35	1.31	3.79	2.07	0.48	1.4	1.17	2.19	-1	0.498099	-1.024	0.03204	protein_coding	cytochrome P450, family 71, subfamily A, polypeptide 24
AT3G30122	1.37	3.01	2.53	2.43	1.04	0.95	1.51	1.15	-1	0.497859	-1.004	0.00538	pseudogene
AT2G41830	18.95	28.68	19.76	29.62	15.03	8.81	11.73	12.64	-1	0.496959	-1.01	1.813e-05	protein_coding	Uncharacterized protein
AT3G61060	30.74	61.98	19.92	99.15	29.25	20.05	28.66	27.17	-1	0.496388	-1.011	0.009523	protein_coding	phloem protein 2-A13
AT1G55200	11.49	8.33	12.17	11.14	6.31	6.1	4.69	4.28	-1	0.495711	-0.999	6.605e-07	protein_coding	Protein kinase protein with adenine nucleotide alpha hydrolases-like domain
AT5G59240	1.52	1.93	1.66	1.57	0.4	0.59	1.17	1.15	-1	0.495509	-1.038	0.02085	protein_coding	Ribosomal protein S8e family protein
AT5G49320	2.21	1.62	1.98	1.78	1.28	0.66	1.09	0.73	-1	0.495389	-0.998	0.01335	protein_coding	Protein of unknown function (DUF1218)
AT1G14870	8.6	7.71	6.09	6.92	2.96	4.41	4.02	3.13	-1	0.495225	-1.004	6.699e-05	protein_coding	PLANT CADMIUM RESISTANCE 2
AT4G23750	17.5	36.15	15.33	34.12	8.15	11.53	15.5	15.78	-1	0.494277	-1.02	0.0004959	protein_coding	cytokinin response factor 2
AT1G01110	11.11	7.63	11.86	8.85	4.32	5.29	4.86	5.02	-1	0.494043	-1.016	1.946e-06	protein_coding	IQ-domain 18
AT3G54000	6.16	7.17	5.45	8.35	4.4	2.79	3.27	2.93	-1	0.49355	-1.017	1.949e-05	protein_coding
AT1G02660	24.96	66.14	18.97	102.58	31.57	23.36	26.4	23.4	-1	0.492499	-1.022	0.01331	protein_coding	alpha/beta-Hydrolases superfamily protein
AT2G37950	2.89	4.24	3.08	3.93	2.08	0.88	2.01	1.99	-1	0.492221	-1.039	0.001009	protein_coding	RING/FYVE/PHD zinc finger superfamily protein
AT4G15230	2.66	4.47	1.34	2.71	1.28	1.18	1.26	1.78	-1	0.49195	-1.04	0.009729	protein_coding	pleiotropic drug resistance 2
AT1G22400	25.34	64.6	25.45	67.89	18.38	28.13	19.69	23.82	-1	0.491161	-1.025	0.001556	protein_coding	UDP-Glycosyltransferase superfamily protein
AT5G44260	10.27	6.63	6.96	7.71	3.2	3.89	3.35	5.02	-1	0.489705	-1.038	0.0001266	protein_coding	Zinc finger C-x8-C-x5-C-x3-H type family protein
AT1G26930	6.54	7.94	9.17	8.99	3.04	5.51	3.77	3.66	-1	0.489583	-1.02	9.037e-06	protein_coding	Galactose oxidase/kelch repeat superfamily protein
AT5G64910	7.15	5.24	3.79	2.78	2.8	2.42	2.26	1.78	-1	0.488397	-1.021	0.002984	protein_coding
AT2G16570	3.65	4.86	3.4	2.78	2.72	1.91	1.26	1.25	-1	0.486045	-1.015	0.0007003	protein_coding	GLN phosphoribosyl pyrophosphate amidotransferase 1
AT1G76590	3.2	5.94	4.51	3.85	1.92	2.94	1.76	1.88	-1	0.485714	-1.024	0.0005904	protein_coding	PLATZ transcription factor family protein
AT2G38090	12.25	10.33	12.57	7.64	6.15	6.39	3.1	5.12	-1	0.48516	-1.035	1.345e-05	protein_coding	Duplicated homeodomain-like superfamily protein
AT5G25880	3.2	4.24	2.45	3.78	1.84	1.32	1.68	1.78	-1	0.484272	-1.053	0.001225	protein_coding	NADP-malic enzyme 3
AT4G26488	1.9	2.47	2.29	3.14	1.68	0.95	1.17	0.94	-1	0.483673	-1.035	0.006008	other_rna	other RNA
AT5G04220	10.27	22.05	9.48	20.13	7.03	7.86	6.45	8.57	-1	0.482965	-1.051	0.001111	protein_coding	Calcium-dependent lipid-binding (CaLB domain) family protein
AT5G12330	2.89	3.08	1.58	2.14	1.36	1.18	1.09	1.04	-1	0.48194	-1.041	0.00353	protein_coding	Lateral root primordium (LRP) protein-related
AT5G25910	2.28	2.31	1.9	2.64	0.56	2.13	0.67	1.04	-1	0.481928	-1.024	0.01134	protein_coding	receptor like protein 52
AT5G02370	15.52	12.56	10.04	8.28	6.71	5.8	5.11	4.7	-1	0.481034	-1.048	2.799e-05	protein_coding	ATP binding microtubule motor family protein
AT1G22360	40.56	89.49	42.84	99.23	32.13	33.79	34.69	30.2	-1	0.480707	-1.056	5.809e-06	protein_coding	UDP-glucosyl transferase 85A2
AT5G37740	7.61	9.4	8.06	10.07	4.72	4.77	4.27	3.13	-1	0.480649	-1.043	2.843e-06	protein_coding	Calcium-dependent lipid-binding (CaLB domain) family protein
AT1G19540	8.07	6.32	7.9	10.35	3.92	3.97	4.02	3.76	-1	0.480086	-1.057	5.375e-06	protein_coding	NmrA-like negative transcriptional regulator family protein
AT4G19120	42.08	61.67	41.57	63.25	22.7	26.66	25.89	24.87	-1	0.480031	-1.059	3.721e-09	protein_coding	S-adenosyl-L-methionine-dependent methyltransferases superfamily protein
AT5G23810	8.37	9.48	8.3	9.07	4.24	4.33	3.27	5.02	-1	0.478705	-1.07	3.851e-09	protein_coding	amino acid permease 7
AT5G47590	7.38	8.56	7.9	7.78	4.8	2.86	3.18	4.28	-1	0.478178	-1.071	1.787e-07	protein_coding	Heat shock protein HSP20/alpha crystallin family
AT3G09780	2.28	2.54	2.53	3.57	1.04	0.88	2.35	0.94	-1	0.477106	-1.065	0.003328	protein_coding	CRINKLY4 related 1
AT1G45163	4.79	7.79	5.37	7.35	3.2	3.38	2.93	2.51	-1	0.475099	-1.064	2.087e-05	protein_coding
AT1G75580	4.72	6.63	4.66	5.85	3.92	1.62	2.6	2.19	-1	0.472553	-1.079	5.37e-05	protein_coding	SAUR-like auxin-responsive protein family
AT2G38110	33.79	31.53	49.32	42.33	21.58	19.02	15.84	17.14	-1	0.468752	-1.09	2.317e-13	protein_coding	glycerol-3-phosphate acyltransferase 6
AT4G26470	1.6	1.85	2.21	1.64	1.68	1.32	0.42	0	-1	0.468493	-1.029	0.04796	protein_coding	Calcium-binding EF-hand family protein
AT1G63710	15.52	14.57	23.16	16.7	11.43	7.05	7.21	7	-1	0.467334	-1.092	4.315e-08	protein_coding	cytochrome P450, family 86, subfamily A, polypeptide 7
AT1G66350	41.85	37	45.13	30.84	16.23	18.95	16.84	20.06	-1	0.465573	-1.104	5.813e-15	protein_coding	RGA-like 1
AT5G15800	37.06	31.68	37.46	39.33	27.82	13.29	12.49	14.11	-1	0.465265	-1.102	8.192e-08	protein_coding	K-box region and MADS-box transcription factor family protein
AT4G35420	21.84	15.57	15.81	23.13	11.11	5.73	8.55	10.13	-1	0.465226	-1.11	1.583e-07	protein_coding	dihydroflavonol 4-reductase-like1
AT5G05840	2.36	1.54	2.21	1.64	0.32	0.73	1.09	1.46	-1	0.464516	-1.137	0.01057	protein_coding	Protein of unknown function (DUF620)
AT1G24470	3.5	4.78	7.11	5	2.08	2.28	2.18	2.93	-1	0.464443	-1.113	0.0006119	protein_coding	beta-ketoacyl reductase 2
AT2G06255	2.89	5.4	5.37	4.64	3.36	2.35	1.68	1.04	-1	0.460656	-1.09	0.0006323	protein_coding	ELF4-like 3
AT3G02030	9.36	10.41	15.65	11.06	6.47	3.31	5.45	6.06	-1	0.458046	-1.131	0.0001213	protein_coding	transferases, transferring acyl groups other than amino-acyl groups;acyltransferases
AT5G52882	143.59	271.1	130.1	258.91	98.79	87.4	87.48	91.42	-1	0.454262	-1.138	8.161e-06	protein_coding	P-loop containing nucleoside triphosphate hydrolases superfamily protein
AT1G04570	0.84	0.69	1.11	0.79	0.32	0.29	0.42	0.52	-1	0.451895	-1.15	0.02904	protein_coding	Major facilitator superfamily protein
AT5G50720	6.01	6.17	5.22	6.64	2.48	2.64	1.68	3.97	-1	0.448003	-1.18	9.341e-07	protein_coding	HVA22 homologue E
AT5G05440	40.79	90.19	34.7	126.78	33.01	32.76	31.84	31.97	-1	0.443069	-1.174	0.000697	protein_coding	Polyketide cyclase/dehydrase and lipid transport superfamily protein
AT4G19645	3.8	5.63	5.77	6.07	2.48	2.42	2.09	2.4	-1	0.441467	-1.175	6.022e-06	protein_coding	TRAM, LAG1 and CLN8 (TLC) lipid-sensing domain containing protein
AT2G32670	1.22	1.7	1.98	2.78	0.88	0.73	0.84	0.94	-1	0.441406	-1.182	0.005465	protein_coding	vesicle-associated membrane protein 725
AT1G09610	2.21	2.24	2.37	1.86	0.8	1.18	1.01	0.84	-1	0.441244	-1.16	0.0006773	protein_coding	Protein of unknown function (DUF579)
AT2G28840	95.19	140.06	86.15	122.57	48.12	52.15	46.51	49	-1	0.440976	-1.181	2.135e-15	protein_coding	XB3 ortholog 1 in Arabidopsis thaliana
AT2G46720	13.16	17.42	16.6	16.85	5.59	7.42	7.71	7.31	-1	0.437764	-1.192	1.781e-14	protein_coding	3-ketoacyl-CoA synthase 13
AT1G19230	1.29	2	3.24	1.5	1.2	0.15	1.51	0.63	-1	0.43462	-1.199	0.03297	protein_coding	Riboflavin synthase-like superfamily protein
AT2G47240	253.77	319.82	266.99	307.1	135.24	121.04	125.61	116.81	-1	0.434529	-1.202	2.784e-28	protein_coding	AMP-dependent synthetase and ligase family protein
AT1G76090	40.86	68.91	37.23	94.59	28.37	25.27	22.71	28.42	-1	0.433669	-1.206	3.711e-07	protein_coding	sterol methyltransferase 3
AT2G44790	2.74	2.39	2.85	3.21	1.2	1.62	1.51	0.52	-1	0.433423	-1.166	0.0006862	protein_coding	uclacyanin 2
AT4G32460	35.84	25.82	39.2	39.4	16.71	13.51	15.67	14.84	-1	0.432982	-1.208	9.862e-15	protein_coding	Protein of unknown function, DUF642
AT3G53210	4.49	3.24	2.92	3.14	1.76	1.62	1.01	1.57	-1	0.432197	-1.206	2.842e-05	protein_coding	nodulin MtN21 /EamA-like transporter family protein
AT2G45650	2.36	1.62	2.13	1.78	1.44	0.44	0.67	0.84	-1	0.429658	-1.216	0.02445	protein_coding	AGAMOUS-like 6
AT4G15610	2.21	12.56	4.74	6.57	2.32	3.89	2.43	2.51	-1	0.427531	-1.219	0.009907	protein_coding	Uncharacterised protein family (UPF0497)
AT1G69540	1.75	1.08	2.21	1.64	0.24	0.88	1.09	0.63	-1	0.42515	-1.217	0.008254	protein_coding	AGAMOUS-like 94
AT5G05600	8.6	32.14	8.46	10.35	3.6	15.35	3.52	2.72	-1	0.423006	-1.234	0.0351	protein_coding	2-oxoglutarate (2OG) and Fe(II)-dependent oxygenase superfamily protein
AT3G61680	2.66	1.39	3.4	2.36	0.72	0.59	1.26	1.57	-1	0.422018	-1.275	0.002592	protein_coding	alpha/beta-Hydrolases superfamily protein
AT2G35290	1.9	6.17	1.42	6.71	2.32	1.54	1.51	1.46	-1	0.421605	-1.24	0.03068	protein_coding
AT1G07130	1.67	2.54	2.13	2.5	0.48	0.66	1.01	1.57	-1	0.420814	-1.298	0.0007106	protein_coding	Nucleic acid-binding, OB-fold-like protein
AT1G46768	3.35	5.55	4.82	6.42	2.08	3.31	1.93	1.15	-1	0.420556	-1.223	0.0002267	protein_coding	related to AP2 1
AT2G23790	42.54	63.59	48.29	68.67	24.46	24.68	23.71	20.79	-1	0.419741	-1.25	2.755e-16	protein_coding	Protein of unknown function (DUF607)
AT1G76250	2.21	0.85	1.98	2.14	0.88	0.51	0.67	0.94	-1	0.417827	-1.268	0.004057	protein_coding
AT1G52570	6.62	8.56	8.69	7.35	2	3.75	3.94	3.34	-1	0.417361	-1.259	4.825e-08	protein_coding	phospholipase D alpha 2
AT2G36970	39.49	34.69	47.82	29.77	16.71	16.89	14.58	15.15	-1	0.417276	-1.258	5.583e-15	protein_coding	UDP-Glycosyltransferase superfamily protein
AT5G22490	1.37	1.39	3.4	1.93	0.56	0.66	1.59	0.52	-1	0.411619	-1.258	0.01458	protein_coding	O-acyltransferase (WSD1-like) family protein
AT2G18050	5.48	3.01	7.35	3.57	2.08	2.5	1.51	1.88	-1	0.410613	-1.271	0.0002066	protein_coding	histone H1-3
AT1G63930	1.22	0.93	1.98	1	0.4	0.37	1.01	0.31	-1	0.407407	-1.266	0.01659	protein_coding	from the Czech 'roh' meaning 'corner'
AT1G31040	7.08	7.71	7.51	10.85	4.4	3.16	2.35	3.55	-1	0.406033	-1.301	5.274e-07	protein_coding	PLATZ transcription factor family protein
AT4G26542	4.03	4.01	4.03	3.71	1.28	2.28	1.76	1.04	-1	0.403042	-1.276	2.372e-06	other_rna	other RNA
AT5G22460	27.17	25.21	30.82	31.41	13.75	11.38	11.31	9.72	-1	0.402757	-1.306	2.479e-17	protein_coding	alpha/beta-Hydrolases superfamily protein
AT5G27920	17.73	24.28	17.55	34.41	10.15	8.08	9.47	10.13	-1	0.402575	-1.315	6.208e-08	protein_coding	F-box family protein
AT1G10060	24.73	30.83	29.4	29.98	12.47	10.87	10.39	12.54	-1	0.402558	-1.315	5.609e-19	protein_coding	branched-chain amino acid transaminase 1
AT5G66640	18.41	16.88	18.73	13.13	6.87	8.96	6.28	4.91	-1	0.402383	-1.296	3.996e-13	protein_coding	DA1-related protein 3
AT4G17670	21.31	37.08	27.66	35.84	15.35	15.28	8.88	9.51	-1	0.402166	-1.308	1.776e-09	protein_coding	Protein of unknown function (DUF581)
AT1G17030	4.26	4.78	4.43	5.28	1.92	1.98	1.76	1.88	-1	0.402133	-1.309	2.01e-08	protein_coding
AT1G68500	2.36	3.01	1.34	3.07	0.88	1.18	1.34	0.52	-1	0.400818	-1.289	0.0009118	protein_coding
AT4G34970	6.54	5.55	5.77	8.78	2.88	2.06	2.6	3.13	-1	0.400526	-1.333	1.232e-07	protein_coding	actin depolymerizing factor 9
AT5G17860	17.5	27.6	23	20.2	10.23	14.03	4.61	6.48	-1	0.40034	-1.312	1.863e-06	protein_coding	calcium exchanger 7
AT3G02140	31.5	57.97	28.06	78.6	20.78	20.71	17.09	19.64	-1	0.398817	-1.326	5.667e-08	protein_coding	AFP2 (ABI five-binding protein 2) family protein
AT5G25830	5.55	3.08	7.35	5	2.64	1.62	2.51	1.57	-1	0.397521	-1.32	7.691e-06	protein_coding	GATA transcription factor 12
AT3G29370	6.24	5.78	6.72	9.49	3.28	1.91	4.02	1.99	-1	0.396741	-1.329	1.14e-06	protein_coding
AT5G35732	13.62	24.13	17.63	24.13	8.79	9.55	6.62	6.58	-1	0.39668	-1.328	1.303e-07	protein_coding
AT4G28560	1.45	1.08	1.5	1.5	1.28	0.15	0.34	0.42	-1	0.396022	-1.324	0.008156	protein_coding	ROP-interactive CRIB motif-containing protein 7
AT1G21540	15.37	20.74	20.71	18.06	6.55	7.93	8.3	6.69	-1	0.393563	-1.339	1.018e-17	protein_coding	AMP-dependent synthetase and ligase family protein
AT5G46600	1.75	2.24	1.82	1.43	0.96	0.29	0.75	0.84	-1	0.392265	-1.357	0.001917	protein_coding	Aluminium activated malate transporter family protein
AT2G42530	3.88	6.01	5.45	6.28	2.56	3.01	1.51	1.36	-1	0.390379	-1.335	8.375e-05	protein_coding	cold regulated 15b
AT2G27180	1.83	0.46	1.5	1.14	0.4	0.81	0.5	0.21	-1	0.389452	-1.297	0.01684	protein_coding
AT2G21187	0.84	1.93	1.5	2	0.32	1.1	0.5	0.52	-1	0.389155	-1.319	0.007177	other_rna	other RNA
AT5G07440	27.32	67.76	28.45	66.75	15.91	20.49	18.44	19.02	-1	0.388165	-1.365	6.077e-07	protein_coding	glutamate dehydrogenase 2
AT5G38120	1.29	4.93	2.13	1.93	1.36	1.54	0.67	0.42	-1	0.388132	-1.329	0.01538	protein_coding	AMP-dependent synthetase and ligase family protein
AT5G52340	1.9	2.31	1.5	1.36	0.48	0.66	0.75	0.84	-1	0.386139	-1.375	0.001379	protein_coding	exocyst subunit exo70 family protein A2
AT1G75300	1.37	2	3.48	1.93	1.2	0.59	0.84	0.73	-1	0.382688	-1.372	0.001578	protein_coding	NmrA-like negative transcriptional regulator family protein
AT4G33150	33.33	53.19	41.73	54.11	16.71	18.58	18.69	15.78	-1	0.38254	-1.384	3.552e-19	protein_coding	lysine-ketoglutarate reductase/saccharopine dehydrogenase bifunctional enzyme
AT4G30270	226.07	562.17	276.95	601.71	209.17	180.83	122.18	125.17	-1	0.382356	-1.387	2.892e-07	protein_coding	xyloglucan endotransglucosylase/hydrolase 24
AT4G25990	6.92	20.5	6.56	20.2	4.16	3.6	6.28	6.58	-1	0.380583	-1.398	0.0005746	protein_coding	CCT motif family protein
AT5G62260	1.37	1.62	0.47	1.43	0.4	0.44	0.5	0.52	-1	0.380368	-1.388	0.005842	protein_coding	AT hook motif DNA-binding family protein
AT1G10480	1.75	1	0.47	1.07	0.72	0.15	0.34	0.42	-1	0.379953	-1.402	0.02361	protein_coding	zinc finger protein 5
AT4G27730	18.79	53.03	18.65	54.9	14.95	12.34	14.08	12.85	-1	0.372979	-1.423	1.392e-05	protein_coding	oligopeptide transporter 1
AT1G08630	10.35	15.34	14.78	15.56	6.71	5.29	4.19	4.6	-1	0.371051	-1.424	1.633e-10	protein_coding	threonine aldolase 1
AT1G79360	1.9	3.31	2.61	5	1.44	0.66	1.26	1.36	-1	0.368175	-1.453	0.000648	protein_coding	organic cation/carnitine transporter 2
AT5G49330	8.07	7.94	9.56	11.28	3.76	3.67	3.27	2.82	-1	0.366893	-1.435	1.721e-12	protein_coding	myb domain protein 111
AT3G12145	165.58	167.04	190.01	175.75	91.84	52.66	54.89	56.73	-1	0.366734	-1.447	2.451e-15	protein_coding	Leucine-rich repeat (LRR) family protein
AT3G01840	2.43	3.16	2.53	3.71	1.52	1.03	0.67	1.04	-1	0.360101	-1.463	5.25e-06	protein_coding	Protein kinase superfamily protein
AT3G18610	1.83	0.93	1.74	1.43	0.64	0.37	0.59	0.52	-1	0.357504	-1.474	0.001861	protein_coding	nucleolin like 2
AT5G08250	1.52	0.85	1.58	1.14	0.96	0.22	0	0.63	-1	0.355599	-1.495	0.01815	protein_coding	Cytochrome P450 superfamily protein
AT3G56230	0.84	1.62	2.92	0.86	0.4	0.44	0.42	0.94	-1	0.352564	-1.52	0.006907	protein_coding	BTB/POZ domain-containing protein
AT4G18550	1.75	2.24	2.37	2.93	0.96	0.66	0.59	1.04	-1	0.349839	-1.527	1.11e-05	protein_coding	alpha/beta-Hydrolases superfamily protein
AT5G38010	10.65	8.4	11.22	7.57	3.52	3.31	3.1	3.24	-1	0.348044	-1.519	1.705e-08	protein_coding	UDP-Glycosyltransferase superfamily protein
AT3G59350	17.27	70.07	14.62	91.16	20.62	13.66	14.33	18.18	-1	0.345847	-1.532	0.003275	protein_coding	Protein kinase superfamily protein
AT5G38130	1.83	2.16	1.58	1.36	0.56	0.95	0.25	0.63	-1	0.344877	-1.497	0.0004114	protein_coding	HXXXD-type acyl-transferase family protein
AT3G16800	57.3	33.38	55.8	28.13	11.19	17.55	13.99	17.03	-1	0.342248	-1.547	1.028e-10	protein_coding	Protein phosphatase 2C family protein
AT1G30760	3.5	2.93	6.88	5.43	1.68	0.81	2.43	1.46	-1	0.340448	-1.552	0.002726	protein_coding	FAD-binding Berberine family protein
AT2G30432	6.54	4.47	7.51	6	3.44	1.62	1.59	1.67	-1	0.339315	-1.548	2.88e-06	protein_coding	Homeodomain-like superfamily protein
AT2G39110	1.22	1.31	0.95	1.78	0.64	0.44	0.17	0.52	-1	0.336502	-1.561	0.001194	protein_coding	Protein kinase superfamily protein
AT1G06170	1.83	3.62	2.21	3.07	1.44	0.37	0.75	1.04	-1	0.335508	-1.583	0.0001149	protein_coding	basic helix-loop-helix (bHLH) DNA-binding superfamily protein
AT1G52750	8.29	8.71	9.96	10.42	4.8	2.28	3.35	2.09	-1	0.334938	-1.567	2.198e-09	protein_coding	alpha/beta-Hydrolases superfamily protein
AT5G20790	1.9	4.47	2.61	4.64	1.2	1.25	0.84	1.25	-1	0.333333	-1.58	0.0002517	protein_coding
AT5G64570	215.95	445.78	211.9	465.22	112.14	115.17	115.39	103.33	-1	0.333144	-1.586	3.876e-10	protein_coding	beta-D-xylosidase 4
AT5G48560	6.47	6.4	6.8	7.28	2.64	3.16	1.17	1.99	-1	0.332468	-1.57	5.972e-09	protein_coding	basic helix-loop-helix (bHLH) DNA-binding superfamily protein
AT1G10550	3.27	18.81	2.53	38.98	6.39	3.75	3.1	7.84	-1	0.331499	-1.595	0.01986	protein_coding	xyloglucan:xyloglucosyl transferase 33
AT1G05550	1.98	2.08	3.48	2.64	1.28	1.03	0.17	0.84	-1	0.32613	-1.596	0.0001031	protein_coding	Protein of unknown function (DUF295)
AT4G06746	1.98	4.01	1.58	4.43	0.4	1.76	1.17	0.52	-1	0.320833	-1.602	0.001334	protein_coding	related to AP2 9
AT1G17380	3.35	13.1	4.98	4	2.16	3.38	1.26	1.25	-1	0.316555	-1.641	0.001199	protein_coding	jasmonate-zim-domain protein 5
AT2G16210	2.74	2.62	2.37	4	1.28	0.59	1.09	0.73	-1	0.314578	-1.66	9.668e-07	protein_coding	Transcriptional factor B3 family protein
AT1G30820	110.18	181.22	98.72	195.74	42.12	40.1	52.54	49.21	-1	0.314017	-1.672	4.23e-13	protein_coding	CTP synthase family protein
AT5G50790	20.93	18.96	26.08	23.49	9.83	4.33	5.87	8.05	-1	0.313883	-1.677	6.487e-16	protein_coding	Nodulin MtN3 family protein
AT2G39510	7.76	8.48	9.64	9.85	2.8	3.01	2.68	2.72	-1	0.313742	-1.666	5.154e-15	protein_coding	nodulin MtN21 /EamA-like transporter family protein
AT2G14900	28.15	25.59	29.4	33.12	11.19	8.67	8.63	7.21	-1	0.30707	-1.697	1.765e-20	protein_coding	Gibberellin-regulated family protein
AT1G30700	2.28	16.11	1.26	2.57	0.72	2.79	1.93	1.36	-1	0.306031	-1.698	0.02199	protein_coding	FAD-binding Berberine family protein
AT5G37980	2.51	1.46	3	2.43	1.2	0.44	0.34	0.84	-1	0.3	-1.741	7.156e-05	protein_coding	Zinc-binding dehydrogenase family protein
AT5G02190	6.39	6.09	12.57	8	1.76	1.69	2.18	4.18	-1	0.296823	-1.778	1.578e-08	protein_coding	Eukaryotic aspartyl protease family protein
AT5G65080	4.41	7.86	9.09	6.42	1.68	2.35	1.84	2.3	-1	0.294096	-1.763	2.877e-10	protein_coding	K-box region and MADS-box transcription factor family protein
AT1G03710	1.67	2.31	1.9	1	0.64	0.44	0.5	0.42	-1	0.290698	-1.747	3.208e-05	protein_coding	Cystatin/monellin superfamily protein
AT1G66760	3.88	6.09	2.21	5.28	0.72	1.03	1.59	1.67	-1	0.286942	-1.814	9.885e-06	protein_coding	MATE efflux family protein
AT3G26125	8.14	8.71	7.82	7.78	2.72	1.76	2.26	2.51	-1	0.285054	-1.817	6.422e-20	protein_coding	cytochrome P450, family 86, subfamily C, polypeptide 2
AT4G39110	3.8	1	1.98	1.57	0.32	0.81	0.59	0.63	-1	0.281437	-1.814	0.000385	protein_coding	Malectin/receptor-like protein kinase family protein
AT4G15210	21.31	31.99	30.11	30.27	9.75	6.98	8.38	6.27	-1	0.276038	-1.854	2.454e-07	protein_coding	beta-amylase 5
AT1G23060	4.34	2.93	5.61	4.35	1.28	1.69	1.34	0.42	-1	0.274521	-1.824	5.033e-06	protein_coding
AT3G23550	33.63	51.8	19.44	34.34	8.23	13.29	9.89	6.58	-1	0.272897	-1.866	5.279e-12	protein_coding	MATE efflux family protein
AT3G04420	5.33	8.17	4.51	7.07	2	1.62	1.76	1.46	-1	0.272727	-1.863	2.061e-11	protein_coding	NAC domain containing protein 48
AT1G35290	9.82	8.4	13.67	11.99	4.48	1.54	3.52	2.4	-1	0.272106	-1.874	6.327e-14	protein_coding	Thioesterase superfamily protein
AT3G03300	36.83	37.08	39.84	28.63	10.47	10.36	8.21	9.51	-1	0.270754	-1.881	3.204e-36	protein_coding	dicer-like 2
AT1G35310	12.48	5.24	20	18.85	4	3.08	3.94	4.28	-1	0.270461	-1.887	3.772e-07	protein_coding	MLP-like protein 168
AT5G33370	190.38	183.38	243.04	188.67	68.98	45.9	49.69	52.66	-1	0.269693	-1.89	1.134e-33	protein_coding	GDSL-like Lipase/Acylhydrolase superfamily protein
AT5G44700	3.35	4.01	5.22	3.93	2.32	0.37	0.5	1.25	-1	0.268928	-1.895	8.808e-07	protein_coding	Leucine-rich repeat transmembrane protein kinase
AT2G34500	1.29	8.86	1.82	1.21	0.32	1.4	1.17	0.63	-1	0.267071	-1.885	0.0111	protein_coding	cytochrome P450, family 710, subfamily A, polypeptide 1
AT2G42990	14.76	11.1	17.94	13.42	6.39	2.94	2.6	3.13	-1	0.263195	-1.917	2.894e-12	protein_coding	GDSL-like Lipase/Acylhydrolase superfamily protein
AT1G54020	13.16	13.72	13.75	12.56	3.76	4.92	3.27	1.99	-1	0.262079	-1.903	1.583e-19	protein_coding	GDSL-like Lipase/Acylhydrolase superfamily protein
AT5G25110	0.76	1.31	1.58	2	0.4	0.37	0.5	0.21	-1	0.261947	-1.885	0.0002133	protein_coding	CBL-interacting protein kinase 25
AT4G34950	60.65	208.36	48.61	234.5	28.37	30.55	35.19	49.53	-1	0.260161	-1.943	2.828e-05	protein_coding	Major facilitator superfamily protein
AT1G18960	1.07	1.93	2.21	2.28	0.96	0.22	0.42	0.31	-1	0.255007	-1.938	0.0002248	protein_coding	myb-like HTH transcriptional regulator family protein
AT2G18550	2.05	1.85	1.5	1.07	0.8	0.66	0.08	0.1	-1	0.253478	-1.88	0.0002289	protein_coding	homeobox protein 21
AT5G44630	11.26	8.17	12.65	13.56	5.36	2.35	2.18	1.67	-1	0.253287	-1.966	4.892e-10	protein_coding	Terpenoid cyclases/Protein prenyltransferases superfamily protein
AT2G30750	2.13	4.86	2.61	1.57	0.08	2.13	0.5	0.1	-1	0.251567	-1.922	0.003892	protein_coding	cytochrome P450, family 71, subfamily A, polypeptide 12
AT5G39420	3.88	2.54	5.22	3.71	1.76	0.44	0.75	0.84	-1	0.246906	-2.007	1.233e-07	protein_coding	CDC2C
AT1G78955	3.65	3.24	3.48	3.36	1.36	0.37	0.5	1.15	-1	0.246176	-2.039	2.571e-08	protein_coding	camelliol C synthase 1
AT1G65730	4.19	6.94	8.62	5.43	1.68	2.42	1.59	0.42	-1	0.242653	-1.995	6.721e-09	protein_coding	YELLOW STRIPE like 7
AT1G08860	1.29	0.85	0.87	1.36	0.4	0.22	0.34	0.1	-1	0.242563	-1.972	0.0004526	protein_coding	Calcium-dependent phospholipid-binding Copine family protein
AT4G21590	9.89	10.33	12.57	14.99	5.36	2.06	1.93	1.99	-1	0.237338	-2.064	1.809e-13	protein_coding	endonuclease 3
AT5G48400	0.61	2.93	1.19	0.57	0.16	0.59	0.08	0.42	-1	0.235849	-2.042	0.008828	protein_coding	Glutamate receptor family protein
AT2G42480	0.53	0.46	0.79	1.07	0.4	0	0.17	0.1	-1	0.235088	-2.025	0.04813	protein_coding	TRAF-like family protein
AT2G18600	2.66	2.16	1.82	2.28	0.16	0.88	0.84	0.21	-1	0.234305	-2.033	1.361e-05	protein_coding	Ubiquitin-conjugating enzyme family protein
AT3G28840	13.01	9.17	17.47	14.21	3.12	2.79	3.69	2.93	-1	0.23264	-2.101	4.879e-18	protein_coding	Protein of unknown function (DUF1216)
AT1G02520	2.82	3.85	2.45	2.43	0.96	0.88	0.42	0.42	-1	0.232035	-2.054	8.459e-09	protein_coding	P-glycoprotein 11
AT4G21680	1.98	23.97	3.32	10.71	0.8	6.32	1.51	0.42	-1	0.226363	-2.127	0.008188	protein_coding	NITRATE TRANSPORTER 1.8
AT5G42230	1.29	1.16	1.66	0.93	0.24	0.44	0.25	0.21	-1	0.22619	-2.064	6.51e-05	protein_coding	serine carboxypeptidase-like 41
AT3G48970	5.02	3.39	3.95	4	1.36	0.73	0.75	0.84	-1	0.224939	-2.136	1.072e-11	protein_coding	Heavy metal transport/detoxification superfamily protein
AT3G53480	1.45	1.7	1.26	0.71	0	0.51	0.42	0.21	-1	0.222656	-2.094	0.0006955	protein_coding	pleiotropic drug resistance 9
AT3G45060	0.99	3.16	1.98	4.71	0.72	1.1	0.34	0.21	-1	0.218635	-2.151	0.006901	protein_coding	high affinity nitrate transporter 2.6
AT3G53800	10.73	19.58	7.51	20.99	3.36	2.28	3.35	3.76	-1	0.2168	-2.211	7.333e-12	protein_coding	Fes1B
AT1G47980	25.95	17.65	22.13	20.7	7.83	2.64	6.45	1.78	-1	0.21636	-2.203	0.00113	protein_coding
AT3G42960	5.33	8.79	5.61	6.85	4.4	0.22	0.67	0.42	-1	0.214823	-2.203	0.001952	protein_coding	TAPETUM 1
AT5G66110	0.76	1.62	0.79	1.93	0.24	0.37	0.25	0.21	-1	0.209804	-2.196	7.785e-05	protein_coding	Heavy metal transport/detoxification superfamily protein
AT4G08109	0.99	1.85	1.42	0.57	0.16	0.22	0	0.63	-1	0.20911	-2.296	0.002377	transposable_element_gene	transposable element gene
AT1G48940	1.07	2.08	2.92	0.93	1.28	0	0.17	0	-1	0.207143	-2.208	0.00421	protein_coding	early nodulin-like protein 6
AT1G02190	26.94	21.43	28.69	18.99	7.27	2.42	4.44	5.75	-1	0.206976	-2.277	4.072e-19	protein_coding	Fatty acid hydroxylase superfamily
AT5G01760	2.28	1.54	3.71	1.57	0.64	0.44	0.17	0.63	-1	0.206593	-2.268	2.54e-06	protein_coding	ENTH/VHS/GAT family protein
AT1G22460	1.37	1.16	0.87	1.64	0.24	0.07	0.42	0.31	-1	0.206349	-2.261	0.001181	protein_coding	O-fucosyltransferase family protein
AT1G52890	3.8	7.79	6.4	5.35	0.48	2.64	0.84	0.84	-1	0.205656	-2.244	6.326e-08	protein_coding	NAC domain containing protein 19
AT3G45870	2.05	3.62	1.82	3.36	0.88	0.59	0.42	0.31	-1	0.202765	-2.256	2.166e-06	protein_coding	nodulin MtN21 /EamA-like transporter family protein
AT2G36780	1.07	17.34	0.55	1.21	0.88	1.76	0.75	0.52	-1	0.193852	-2.341	0.01309	protein_coding	UDP-Glycosyltransferase superfamily protein
AT1G23560	4.41	4.09	6.32	5.64	1.68	0.59	1.34	0.31	-1	0.191593	-2.355	4.04e-06	protein_coding	Domain of unknown function (DUF220)
AT1G47510	1.29	2.7	0.55	0.57	0.16	0.37	0.42	0	-1	0.18591	-2.325	0.0008417	protein_coding	inositol polyphosphate 5-phosphatase 11
AT4G22545	6.39	3.55	8.62	4.85	0.88	1.62	1.09	0.73	-1	0.184537	-2.404	1.875e-10	pseudogene
AT5G18840	2.97	5.4	2.45	8.92	1.36	0.95	1.01	0.31	-1	0.183891	-2.407	2.173e-06	protein_coding	Major facilitator superfamily protein
AT4G40065	2.59	3.62	1.82	4.78	0.88	0.81	0.25	0.31	-1	0.175644	-2.457	3.173e-06	other_rna	other RNA
AT5G18000	2.36	1.46	1.98	2.36	0.48	0.29	0.34	0.31	-1	0.17402	-2.484	2.486e-09	protein_coding	VERDANDI
AT5G59570	1.52	1.77	1.9	2	0.48	0.22	0.34	0.21	-1	0.173853	-2.479	1.665e-07	protein_coding	Homeodomain-like superfamily protein
AT3G51490	3.2	2.47	1.58	2.5	0.64	0.22	0.59	0.21	-1	0.170256	-2.513	3.035e-08	protein_coding	tonoplast monosaccharide transporter3
AT3G59510	9.28	8.02	7.19	8.99	2.8	0.73	1.84	0.31	-1	0.169654	-2.522	3.993e-15	protein_coding	Leucine-rich repeat (LRR) family protein
AT5G25390	5.1	6.24	5.85	6.35	1.2	1.1	0.92	0.73	-1	0.167799	-2.544	2.555e-15	protein_coding	Integrase-type DNA-binding superfamily protein
AT4G22960	2.21	3.55	3.32	3.28	1.04	0.44	0.17	0.42	-1	0.167476	-2.539	9.963e-12	protein_coding	Protein of unknown function (DUF544)
AT1G03390	1.98	0.93	1.74	1.57	0.48	0.15	0.08	0.31	-1	0.163987	-2.574	7.372e-07	protein_coding	HXXXD-type acyl-transferase family protein
AT4G20362	0.99	5.78	0.87	8.42	0.88	0.59	0.67	0.42	-1	0.159402	-2.627	0.001071	other_rna	other RNA
AT2G30770	0.68	0.54	0.71	3.28	0.16	0.37	0.08	0.21	-1	0.15739	-2.602	0.000801	protein_coding	cytochrome P450, family 71, subfamily A, polypeptide 13
AT1G24260	29.22	31.37	38.41	38.19	9.75	3.16	3.85	4.39	-1	0.154166	-2.692	1.844e-32	protein_coding	K-box region and MADS-box transcription factor family protein
AT5G40040	0.46	1.16	1.11	1.43	0.24	0.22	0.08	0.1	-1	0.153846	-2.566	1.87e-05	protein_coding	60S acidic ribosomal protein family
AT4G02140	1.29	1.85	2.29	1.86	0.4	0.37	0.25	0.1	-1	0.153635	-2.602	8.448e-08	protein_coding
AT4G28040	0	0.39	0	1.78	0.08	0.15	0	0.1	-1	0.152074	-2.579	0.02818	protein_coding	nodulin MtN21 /EamA-like transporter family protein
AT4G28397	2.66	1.54	4.27	3.28	1.44	0.07	0.25	0	-1	0.149787	-2.673	2.058e-05	protein_coding
AT1G79780	1.98	2.78	3.48	1.78	0.72	0.22	0.34	0.21	-1	0.148703	-2.696	5.685e-10	protein_coding	Uncharacterised protein family (UPF0497)
AT4G27790	1.07	1	1.03	1.07	0.24	0	0.17	0.21	-1	0.148681	-2.734	4.891e-05	protein_coding	Calcium-binding EF hand family protein
AT1G76470	7	4.55	1.5	2.5	0.96	0.59	0.5	0.21	-1	0.145338	-2.747	0.003452	protein_coding	NAD(P)-binding Rossmann-fold superfamily protein
ATCG00020	1004.95	25.13	152.07	38.12	34.53	37.24	39.64	62.59	-1	0.142591	-2.81	0.001788	NA	NA
AT2G47770	0.61	1.7	0.63	0.29	0.16	0.22	0.08	0	-1	0.142415	-2.595	0.000501	protein_coding	TSPO(outer membrane tryptophan-rich sensory protein)-related
AT3G30120	0.76	1	1.26	1	0.32	0.15	0	0.1	-1	0.141791	-2.696	2.073e-06	pseudogene
AT5G23970	2.59	1.93	3.95	2.43	0.96	0.29	0.08	0.21	-1	0.141284	-2.748	5.46e-10	protein_coding	HXXXD-type acyl-transferase family protein
AT4G20050	10.96	20.04	18.34	17.7	5.36	1.1	2.26	0.73	-1	0.140961	-2.809	2.532e-10	protein_coding	Pectin lyase-like superfamily protein
AT4G11210	1.37	2	1.19	1.28	0.24	0.22	0.25	0.1	-1	0.138699	-2.745	1.058e-07	protein_coding	Disease resistance-responsive (dirigent-like protein) family protein
AT1G15360	6.16	5.86	9.25	6	1.52	0.59	0.59	1.04	-1	0.137147	-2.864	4.326e-21	protein_coding	Integrase-type DNA-binding superfamily protein
AT2G05995	0.46	0.31	0.71	0.43	0.08	0	0.08	0.1	-1	0.136126	-2.728	0.002515	other_rna	other RNA
AT5G21150	12.94	14.88	17.94	13.28	3.36	1.4	1.68	1.57	-1	0.135671	-2.87	9.436e-30	protein_coding	Argonaute family protein
AT2G33880	5.71	3.7	5.93	5.78	1.28	0.51	0.84	0.21	-1	0.13447	-2.84	1.29e-17	protein_coding	homeobox-3
AT1G36150	0.84	1.39	1.66	0.43	0.48	0.07	0	0	-1	0.127315	-2.82	0.003909	protein_coding	Bifunctional inhibitor/lipid-transfer protein/seed storage 2S albumin superfamily protein
AT2G20470	1.9	1.85	2.85	2.36	0.8	0.22	0	0.1	-1	0.125	-2.896	5.746e-10	protein_coding	AGC (cAMP-dependent, cGMP-dependent and protein kinase C) kinase family protein
AT1G68170	1.98	2.31	1.66	2.07	0.24	0.15	0.25	0.31	-1	0.118454	-3.062	8.058e-12	protein_coding	nodulin MtN21 /EamA-like transporter family protein
AT1G52690	1.29	2.47	1.11	0.21	0	0.07	0	0.52	-1	0.116142	-3.14	0.002976	protein_coding	Late embryogenesis abundant protein (LEA) family protein
AT1G15380	1.45	2.24	0.63	2.86	0.08	0.29	0.25	0.21	-1	0.115599	-3.042	3.023e-06	protein_coding	Lactoylglutathione lyase / glyoxalase I family protein
AT1G06350	47.56	40.01	66.79	50.26	9.35	3.53	5.61	4.6	-1	0.112843	-3.143	6.674e-37	protein_coding	Fatty acid desaturase family protein
AT1G74130	1.83	1.46	2.92	2.57	0.4	0.15	0.34	0.1	-1	0.112756	-3.081	2.498e-07	protein_coding	Rhomboid-related intramembrane serine protease family protein
AT5G54010	2.59	1.85	3.4	3.07	0.88	0	0.34	0	-1	0.111824	-3.1	0.0004907	protein_coding	UDP-Glycosyltransferase superfamily protein
AT5G14180	1.6	2.16	0.87	1.71	0.16	0.29	0.25	0	-1	0.11041	-3.016	5.707e-09	protein_coding	Myzus persicae-induced lipase 1
AT4G37900	51.51	69.14	57.93	54.82	12.31	4.41	4.86	4.18	-1	0.110368	-3.172	1.008e-29	protein_coding	Protein of unknown function (duplicated DUF1399)
AT3G11430	1.83	2.62	2.21	6.64	0.32	0.59	0.34	0.21	-1	0.109774	-3.13	2.945e-08	protein_coding	glycerol-3-phosphate acyltransferase 5
AT2G21450	1.75	1.23	1.74	2.21	0.24	0.07	0.34	0.1	-1	0.108225	-3.135	1.622e-09	protein_coding	chromatin remodeling 34
AT4G27420	1.83	1.85	4.27	3.36	1.04	0	0.17	0	-1	0.106985	-3.143	1.51e-07	protein_coding	ABC-2 type transporter family protein
AT5G16960	13.62	20.35	19.84	19.92	4.96	1.47	1.17	0	-1	0.103079	-3.262	6.931e-05	protein_coding	Zinc-binding dehydrogenase family protein
AT1G01280	7.08	7.48	6.4	7.64	2.24	0.22	0.42	0	-1	0.100699	-3.263	5.559e-09	protein_coding	cytochrome P450, family 703, subfamily A, polypeptide 2
AT2G27430	1.9	1.7	1.03	1.64	0.16	0.22	0.25	0	-1	0.100478	-3.158	1.126e-09	protein_coding	ARM repeat superfamily protein
AT1G06250	1.75	1.77	2.29	1.21	0.4	0.07	0.08	0.1	-1	0.0925926	-3.308	3.85e-11	protein_coding	alpha/beta-Hydrolases superfamily protein
AT5G56970	2.97	2	2.92	1.36	0.08	0	0.42	0.31	-1	0.0875676	-3.529	1.945e-12	protein_coding	cytokinin oxidase 3
AT3G19390	8.52	6.94	12.09	10.85	1.44	1.18	0.42	0.21	-1	0.0846354	-3.497	8.714e-22	protein_coding	Granulin repeat cysteine protease family protein
AT5G07520	9.36	10.18	10.75	8	1.36	0.66	0.84	0.31	-1	0.0827892	-3.535	4.122e-46	protein_coding	glycine-rich protein 18
AT3G51590	17.35	18.42	29.8	24.06	5.83	0.37	1.01	0.1	-1	0.0815575	-3.601	8.949e-05	protein_coding	lipid transfer protein 12
AT5G37950	11.49	6.86	12.01	7.35	1.28	0.81	0.92	0	-1	0.0798197	-3.571	4.317e-26	protein_coding	UDP-Glycosyltransferase superfamily protein
AT3G17760	4.57	4.09	5.06	6.07	0.24	0.37	0.42	0.42	-1	0.0732693	-3.755	6.093e-25	protein_coding	glutamate decarboxylase 5
AT3G27940	0.91	1.54	1.19	0.93	0.08	0.15	0	0.1	-1	0.0722101	-3.617	4.167e-07	protein_coding	LOB domain-containing protein 26
AT1G72416	103.71	399.37	94.69	416.39	15.67	18.07	14.33	23.72	-1	0.0707876	-3.821	5.268e-20	protein_coding	Chaperone DnaJ-domain superfamily protein
AT1G61110	9.66	11.1	13.52	10.71	2.08	0.37	0.17	0	-1	0.0582352	-4.06	2.725e-07	protein_coding	NAC domain containing protein 25
AT2G03850	7.23	9.4	12.8	9.57	2	0.22	0	0	-1	0.0569231	-4.07	7.542e-13	protein_coding	Late embryogenesis abundant protein (LEA) family protein
AT1G74540	14.69	16.8	17.55	17.7	3.2	0.15	0.34	0.1	-1	0.0567875	-4.115	8.355e-06	protein_coding	cytochrome P450, family 98, subfamily A, polypeptide 8
AT1G23510	0.61	1.7	1.03	1.21	0.08	0.07	0	0.1	-1	0.0549451	-3.973	5.487e-08	protein_coding
AT2G12480	5.33	5.09	5.61	6	0.8	0.15	0.25	0	-1	0.0544712	-4.092	1.254e-32	protein_coding	serine carboxypeptidase-like 43
AT3G20210	1.37	1	2.13	1.86	0.24	0	0	0.1	-1	0.0534591	-4.088	2.117e-10	protein_coding	delta vacuolar processing enzyme
AT2G19070	13.92	17.88	16.91	21.2	3.04	0.51	0.17	0	-1	0.0532113	-4.202	5.46e-06	protein_coding	spermidine hydroxycinnamoyl transferase
AT4G32510	1.29	1.31	1.74	1.71	0.32	0	0	0	-1	0.0528926	-4.023	8.176e-12	protein_coding	HCO3- transporter family
AT5G17340	1.52	2.54	3.64	2.93	0.48	0	0.08	0	-1	0.0526811	-4.094	3.352e-12	protein_coding	Putative membrane lipoprotein
AT5G28470	1.07	3.62	2.21	2.57	0.48	0	0	0	-1	0.0506864	-4.136	2.351e-12	protein_coding	Major facilitator superfamily protein
AT5G51950	39.95	34.92	54.69	42.33	5.36	1.4	1.42	0.52	-1	0.0506138	-4.282	1.885e-21	protein_coding	Glucose-methanol-choline (GMC) oxidoreductase family protein
AT3G15830	2.89	4.32	3.32	2.71	0.4	0.07	0.17	0	-1	0.0483384	-4.223	7.114e-23	protein_coding	phosphatidic acid phosphatase-related / PAP2-related
AT4G09960	3.2	3.55	4.9	4.64	0.48	0	0.17	0.1	-1	0.0460405	-4.358	1.905e-17	protein_coding	K-box region and MADS-box transcription factor family protein
AT2G28680	3.12	3.31	3.16	5.71	0.48	0.22	0	0	-1	0.0457516	-4.305	4.419e-09	protein_coding	RmlC-like cupins superfamily protein
AT2G36190	3.2	1.93	4.19	3	0.24	0.07	0.25	0	-1	0.0454545	-4.301	7.718e-18	protein_coding	cell wall invertase 4
AT2G18130	1.07	1.77	1.58	0.86	0.24	0	0	0	-1	0.0454545	-4.188	3.029e-08	protein_coding	purple acid phosphatase 11
AT3G11680	1.52	1.7	1.9	1.71	0.24	0.07	0	0	-1	0.045388	-4.195	4.142e-14	protein_coding	Aluminium activated malate transporter family protein
AT5G53510	0.99	1.93	1.58	1.36	0.16	0	0	0.1	-1	0.0443686	-4.331	3.134e-11	protein_coding	oligopeptide transporter 9
AT5G58050	1.67	1.23	2.69	1.43	0.24	0.07	0	0	-1	0.0441595	-4.234	2.932e-12	protein_coding	SHV3-like 4
AT1G04580	2.43	9.87	5.06	4.85	0.32	0.29	0.08	0.21	-1	0.0405223	-4.535	2.653e-18	protein_coding	aldehyde oxidase 4
AT1G23570	8.37	13.1	10.83	9.92	1.04	0.59	0.08	0	-1	0.0405021	-4.503	1.594e-42	protein_coding	Domain of unknown function (DUF220)
AT1G13150	2.13	3.39	3	3.36	0.32	0.07	0.08	0	-1	0.0395623	-4.458	2.472e-22	protein_coding	cytochrome P450, family 86, subfamily C, polypeptide 4
AT1G20130	40.63	65.29	64.65	42.76	6.71	0.81	0.5	0.21	-1	0.0385787	-4.681	2.69e-08	protein_coding	GDSL-like Lipase/Acylhydrolase superfamily protein
AT1G23420	1.29	1.08	1.19	0.86	0.08	0.07	0	0	-1	0.0339367	-4.425	7.995e-09	protein_coding	Plant-specific transcription factor YABBY family protein
AT2G19800	16.66	79.09	14.94	125	2.16	1.84	1.51	1.99	-1	0.0318215	-4.969	2.471e-12	protein_coding	myo-inositol oxygenase 2
AT1G56360	2.43	4.24	4.03	2.71	0.4	0	0	0	-1	0.0298285	-4.874	3.458e-20	protein_coding	purple acid phosphatase 6
AT4G16230	0.46	0.85	1.11	1	0.08	0	0	0	-1	0.0233918	-4.801	1.3e-08	protein_coding	GDSL-like Lipase/Acylhydrolase superfamily protein
AT1G72110	2.05	1.62	3.87	3.28	0.16	0	0.08	0	-1	0.0221811	-5.221	7.943e-17	protein_coding	O-acyltransferase (WSD1-like) family protein
AT5G07560	25.11	36.69	42.6	33.84	2.4	0.07	0.34	0.21	-1	0.0218461	-5.48	1.651e-21	protein_coding	glycine-rich protein 20
AT3G19090	2.36	2.85	3.32	3.21	0.16	0	0.08	0	-1	0.0204429	-5.337	1.932e-24	protein_coding	RNA-binding protein
AT3G52810	3.12	6.48	4.9	3.14	0.32	0	0	0	-1	0.0181406	-5.558	1.338e-23	protein_coding	purple acid phosphatase 21
AT5G59320	148.68	126.34	197.44	166.9	3.36	2.35	0.67	0.94	-1	0.0114489	-6.407	3.155e-118	protein_coding	lipid transfer protein 3
AT1G23590	2.05	2.54	3.4	3.14	0	0	0	0.1	-1	0.00898473	-6.491	6.155e-21	protein_coding	Domain of unknown function DUF220
AT2G32890	2.36	2.78	3.71	2.57	0.08	0	0	0	-1	0.00700525	-6.53	1.505e-24	protein_coding	RALF-like 17
AT5G03620	2.36	2.54	3.48	3.14	0	0	0.08	0	-1	0.00694444	-6.545	2.699e-23	protein_coding	Subtilisin-like serine endopeptidase family protein
AT1G23240	13.62	19.66	16.99	14.85	0.24	0	0	0	-1	0.0036855	-7.803	4.224e-90	protein_coding	Caleosin-related family protein
AT3G12000	4.41	5.24	9.88	7.28	0	0	0.08	0	-1	0.00298396	-7.76	1.263e-37	protein_coding	S-locus related protein SLR1, putative (S1)
AT4G12960	8.67	5.63	14.78	15.7	0	0	0	0.1	-1	0.00223314	-8.494	9.434e-39	protein_coding	Gamma interferon responsive lysosomal thiol (GILT) reductase family protein
AT5G38760	10.5	7.86	13.2	7.5	0.08	0	0	0	-1	0.00204813	-8.302	1.208e-56	protein_coding	Late embryogenesis abundant protein (LEA) family protein
AT1G35490	1.9	1.23	1.26	1.36	0	0	0	0	-1	0	-7.185	1.46e-15	protein_coding	bZIP family transcription factor
AT1G54860	2.66	2.16	1.9	2.78	0	0	0	0	-1	0	-7.907	2.141e-23	protein_coding	Glycoprotein membrane precursor GPI-anchored
AT2G07040	3.27	1.7	1.82	2.43	0	0	0	0	-1	0	-7.861	2.328e-20	protein_coding	Leucine-rich repeat protein kinase family protein
AT2G30290	0.68	0.77	1.03	0.93	0	0	0	0	-1	0	-6.437	3.805e-10	protein_coding	VACUOLAR SORTING RECEPTOR 2
AT2G36020	1.9	1.31	1.98	2.64	0	0	0	0	-1	0	-7.63	1.052e-18	protein_coding	HVA22-like protein J
AT2G46860	3.42	1.85	2.37	3.5	0	0	0	0	-1	0	-8.135	4.441e-18	protein_coding	pyrophosphorylase 3
AT3G01250	2.21	1.16	2.61	2.71	0	0	0	0	-1	0	-7.776	1.063e-17	protein_coding
AT3G21180	4.34	3.85	8.77	6.42	0	0	0	0	-1	0	-9.2	3.197e-29	protein_coding	autoinhibited Ca(2+)-ATPase 9
AT3G21970	2.13	1.46	2.29	2.64	0	0	0	0	-1	0	-7.751	1.52e-21	protein_coding	Domain of unknown function (DUF26)
AT3G21990	1.75	1.77	2.29	1.71	0	0	0	0	-1	0	-7.568	3.457e-18	protein_coding	Domain of unknown function (DUF26)
AT3G28780	23.13	14.88	22.05	19.7	0	0	0	0	-1	0	-10.968	2.475e-94	protein_coding	Protein of unknown function (DUF1216)
AT3G59455	2.51	2.7	5.06	3.57	0	0	0	0	-1	0	-8.443	7.816e-26	protein_coding	Bifunctional inhibitor/lipid-transfer protein/seed storage 2S albumin superfamily protein
AT4G04077	2.28	3.7	4.35	4.85	0	0	0	0	-1	0	-8.579	1.375e-31	other_rna	other RNA
AT4G21630	1.52	1.85	4.98	2.78	0	0	0	0	-1	0	-8.13	1.348e-17	protein_coding	Subtilase family protein
AT4G23560	2.51	1.31	4.98	2.5	0	0	0	0	-1	0	-8.151	3.059e-17	protein_coding	glycosyl hydrolase 9B15
AT4G26590	2.05	1.77	2.21	1.5	0	0	0	0	-1	0	-7.57	2.939e-16	protein_coding	oligopeptide transporter 5
AT4G32714	1.45	2.08	2.21	2.28	0	0	0	0	-1	0	-7.662	1.181e-18	protein_coding	SCR-like 25
AT5G09550	4.11	4.63	5.93	5.85	0	0	0	0	-1	0	-9.011	2.237e-31	protein_coding	GDP dissociation inhibitor family protein / Rab GTPase activator family protein
AT5G13990	1.07	1.16	1.9	1.57	0	0	0	0	-1	0	-7.167	4.871e-13	protein_coding	exocyst subunit exo70 family protein C2
AT5G59120	7.99	2.16	10.75	9.99	0	0	0	0	-1	0	-9.601	1.383e-23	protein_coding	subtilase 4.13
AT2G36400	17.88	17.27	18.73	17.85	9.67	8.3	9.39	8.67	-1	0.5023	-0.992	2.985e-13	protein_coding	growth-regulating factor 3
AT1G33800	6.09	5.86	6.32	5.21	3.44	3.16	4.36	3.13	-1	0.600085	-0.732	0.000686	protein_coding	Protein of unknown function (DUF579)
AT1G30330	103.49	128.96	103.78	105.51	55.71	44.95	52.79	56.53	-1	0.475347	-1.074	9.299e-15	protein_coding	auxin response factor 6
AT1G75780	32.72	27.06	36.99	29.41	13.19	13.59	15.08	13.79	-1	0.441037	-1.18	6.487e-16	protein_coding	tubulin beta-1 chain
AT5G14360	0.53	2.08	0.71	2.93	0.72	0.29	0.17	0.84	-1	0.3232	-1.655	0.006497	protein_coding	Ubiquitin-like superfamily protein
AT2G33830	13.16	17.65	8.38	35.69	5.59	4.26	7.96	4.7	-1	0.300614	-1.732	0.0006497	protein_coding	Dormancy/auxin associated family protein
AT5G24770	63.99	150.47	70.98	69.46	32.05	29.82	24.22	19.33	-1	0.297041	-1.749	2.306e-11	protein_coding	vegetative storage protein 2
AT2G36270	3.35	2.24	3.32	2.57	0.72	0.73	0.34	0.63	-1	0.210801	-2.219	1.557e-10	protein_coding	Basic-leucine zipper (bZIP) transcription factor family protein
AT5G11130	1.9	0.93	1.42	2.78	0.24	0	0	0	-1	0.0341394	-4.609	1.237e-12	protein_coding	Exostosin family protein
AT2G42200	20.7	18.81	21.34	20.42	11.67	7.12	9.39	9.72	-1	0.466347	-1.104	2.065e-13	protein_coding	squamosa promoter binding protein-like 9
AT1G75880	17.81	21.04	23.95	22.84	4.56	3.31	4.02	5.85	-1	0.207146	-2.288	1.602e-35	protein_coding	SGNH hydrolase-type esterase superfamily protein
AT3G08560	2.28	2.54	2.21	2.28	0	0	0	0	-1	0	-7.877	8.596e-24	protein_coding	vacuolar H+-ATPase subunit E isoform 2
AT5G66350	3.2	2.16	3.08	3.43	1.76	2.5	1.68	1.46	-1	0.62342	-0.661	0.02706	protein_coding	Lateral root primordium (LRP) protein-related
AT5G15580	66.35	65.06	65.05	56.04	41.56	34.23	40.73	37.93	-1	0.611683	-0.709	1.676e-07	protein_coding	longifolia1
AT5G03520	117.41	212.98	116.66	253.56	116.94	100.04	103.07	106.89	-1	0.609383	-0.715	0.001827	protein_coding	RAB GTPase homolog 8C
AT1G76780	5.1	4.47	4.43	6.07	4.48	3.45	2.43	1.78	-1	0.604883	-0.707	0.02503	protein_coding	HSP20-like chaperones superfamily protein
AT1G28190	5.17	9.17	5.85	5.43	3.52	3.97	3.69	3.13	-1	0.558548	-0.833	0.004172	protein_coding
AT2G22600	1.52	1.39	1.58	1.28	0.96	0.88	0.59	0.42	-1	0.493934	-0.976	0.03064	protein_coding	RNA-binding KH domain-containing protein
AT1G49450	7.46	6.17	9.96	7.92	3.84	2.06	1.84	2.93	-1	0.338623	-1.564	1.379e-08	protein_coding	Transducin/WD40 repeat-like superfamily protein
AT5G09440	44.51	95.12	59.67	111.15	31.17	27.32	20.11	17.34	-1	0.309035	-1.691	1.477e-11	protein_coding	EXORDIUM like 4
AT5G19580	28.69	21.81	30.98	21.27	5.67	7.05	6.03	6.48	-1	0.245547	-2.022	5.059e-31	protein_coding	glyoxal oxidase-related protein
AT4G34510	1.45	1.77	3.64	4.93	0.56	0.37	0.75	0.42	-1	0.178117	-2.467	1.06e-06	protein_coding	3-ketoacyl-CoA synthase 17
AT1G78090	2.43	3.31	1.98	4.28	0.64	0.15	0.42	0.63	-1	0.153333	-2.733	2.495e-11	protein_coding	trehalose-6-phosphate phosphatase
AT4G22080	3.58	4.09	1.58	2.71	0.24	0.07	0.84	0	-1	0.0961538	-3.309	6.278e-08	protein_coding	root hair specific 14
AT2G19500	0.84	0.93	1.19	1	0.32	0	0	0	-1	0.0808081	-3.409	8.587e-08	protein_coding	cytokinin oxidase 2
AT1G75920	5.25	6.55	6.4	7.28	0.64	0.15	0	0	-1	0.0310047	-4.864	3.089e-45	protein_coding	GDSL-like Lipase/Acylhydrolase superfamily protein
AT1G25330	2.51	2.54	3.79	2.93	0.16	0	0	0.1	-1	0.0220901	-5.336	3.62e-21	protein_coding	basic helix-loop-helix (bHLH) DNA-binding superfamily protein
AT4G23310	3.88	3.01	4.58	2.43	1.04	2.86	1.84	1.78	-1	0.541007	-0.869	0.01859	protein_coding	cysteine-rich RLK (RECEPTOR-like protein kinase) 23
AT1G03010	5.02	2.93	4.43	3.14	1.04	2.13	2.09	3.45	-1	0.561211	-0.854	0.01469	protein_coding	Phototropic-responsive NPH3 family protein
AT5G48570	7.91	21.51	7.75	19.63	8.31	6.61	6.12	4.07	-1	0.442077	-1.173	0.01745	protein_coding	FKBP-type peptidyl-prolyl cis-trans isomerase family protein
AT1G72960	1.22	1.23	1.74	1.36	0.56	0.15	0.42	0.1	-1	0.221622	-2.109	0.0001264	protein_coding	Root hair defective 3 GTP-binding protein (RHD3)
AT4G13560	6.85	9.4	12.25	7.21	1.12	1.4	1.68	1.25	-1	0.152618	-2.7	2.483e-23	protein_coding	Late embryogenesis abundant protein (LEA) family protein
AT2G17950	1.29	1.93	2.53	1	0.24	0.22	0.08	0	-1	0.08	-3.441	9.403e-10	protein_coding	Homeodomain-like superfamily protein
AT4G39010	4.87	5.01	6.88	5.78	4.4	3.53	3.1	3.97	-1	0.665484	-0.588	0.0204	protein_coding	glycosyl hydrolase 9B18
AT3G52940	22.75	35.07	24.66	45.54	22.78	20.93	20.03	21.42	-1	0.665209	-0.589	0.003799	protein_coding	Ergosterol biosynthesis ERG4/ERG24 family
AT2G42280	11.87	16.19	12.33	15.49	7.59	10.36	9.05	9.93	-1	0.66088	-0.599	0.002232	protein_coding	basic helix-loop-helix (bHLH) DNA-binding superfamily protein
AT4G38540	17.5	19.04	21.5	15.21	11.35	14.18	11.98	10.76	-1	0.658976	-0.594	0.0001266	protein_coding	FAD/NAD(P)-binding oxidoreductase family protein
AT5G07730	4.19	4.63	4.98	4.43	3.2	2.94	2.93	2.93	-1	0.658256	-0.599	0.01904	protein_coding
AT2G45290	14.31	16.34	20.15	19.06	12.07	13	9.72	11.18	-1	0.65803	-0.6	0.0003675	protein_coding	Transketolase
AT3G20100	43.83	37.23	51.45	44.83	30.53	31.14	28.99	25.7	-1	0.656141	-0.604	1.065e-06	protein_coding	cytochrome P450, family 705, subfamily A, polypeptide 19
AT3G09030	19.02	29.75	17.39	23.63	14.47	13.73	15.59	15.05	-1	0.655307	-0.611	0.001744	protein_coding	BTB/POZ domain-containing protein
AT1G67570	5.25	6.63	5.45	4.85	2.72	4.04	3.77	3.97	-1	0.653742	-0.614	0.01513	protein_coding	Protein of unknown function (DUF3537)
AT1G77810	6.85	4.78	7.98	4.5	2.88	4.55	3.94	4.39	-1	0.653671	-0.612	0.02677	protein_coding	Galactosyltransferase family protein
AT3G15060	13.85	24.67	14.62	26.84	11.59	12.71	13.41	14.52	-1	0.653038	-0.617	0.01317	protein_coding	RAB GTPase homolog A1G
AT1G22030	6.01	11.64	9.48	7.57	6.87	4.99	5.61	5.12	-1	0.651009	-0.614	0.0176	protein_coding
AT4G15240	16.28	16.96	16.6	17.13	10.47	8.81	9.13	15.15	-1	0.65044	-0.632	0.0008974	protein_coding	Protein of unknown function (DUF604)
AT2G12550	7.61	6.55	8.69	7.07	4.72	5.51	4.94	4.18	-1	0.646725	-0.617	0.001586	protein_coding	ubiquitin-associated (UBA)/TS-N domain-containing protein
AT5G37780	57.3	56.66	54.85	50.9	38.13	38.56	34.02	31.35	-1	0.64658	-0.627	1.499e-05	protein_coding	calmodulin 1
AT1G28050	10.73	14.18	10.04	12.21	7.99	8.01	8.21	6.27	-1	0.64631	-0.623	0.0009613	protein_coding	B-box type zinc finger protein with CCT domain
AT4G21880	7.3	9.1	8.46	9.64	5.52	4.99	4.86	6.9	-1	0.645507	-0.643	0.001971	protein_coding	Pentatricopeptide repeat (PPR) superfamily protein
AT5G65280	10.2	11.95	9.64	8.07	6.71	6.83	5.28	6.9	-1	0.645258	-0.631	0.0174	protein_coding	GCR2-like 1
AT3G09190	6.09	5.09	5.06	5	3.36	3.16	4.44	2.72	-1	0.644068	-0.626	0.007748	protein_coding	Concanavalin A-like lectin family protein
AT2G38050	9.21	10.41	10.04	11.49	5.28	6.61	7.71	6.9	-1	0.643985	-0.639	0.0004967	protein_coding	3-oxo-5-alpha-steroid 4-dehydrogenase family protein
AT3G20350	20.32	28.52	18.57	29.41	15.43	16.97	13.91	15.88	-1	0.642326	-0.639	0.0007328	protein_coding
AT5G40550	6.54	5.32	6.16	5.5	3.84	4.48	3.1	3.66	-1	0.641156	-0.634	0.005953	protein_coding	SGF29 tudor-like domain
AT1G77270	20.54	22.05	23.08	23.7	15.43	13.51	15.08	13.27	-1	0.641043	-0.64	2.104e-06	protein_coding
AT1G25230	34.93	36.92	27.98	41.33	23.18	21.3	21.45	24.55	-1	0.640975	-0.645	1.287e-06	protein_coding	Calcineurin-like metallo-phosphoesterase superfamily protein
AT2G45660	54.03	60.36	59.44	60.04	44.2	35.7	32.43	37.3	-1	0.6398	-0.644	2.367e-06	protein_coding	AGAMOUS-like 20
AT1G33700	16.44	13.95	15.41	13.63	10.39	8.08	10.56	8.99	-1	0.639744	-0.644	0.0003425	protein_coding	Beta-glucosidase, GBA2 type family protein
AT1G14900	35.61	30.68	35.96	39.83	26.3	18.73	23.55	22.25	-1	0.639288	-0.646	9.694e-05	protein_coding	high mobility group A
AT1G01240	32.42	35.54	32.96	31.91	20.14	23.65	21.45	18.91	-1	0.633517	-0.653	9.91e-09	protein_coding
AT2G47750	17.73	19.35	16.2	20.2	10.87	10.87	12.65	12.12	-1	0.632961	-0.663	7.693e-06	protein_coding	putative indole-3-acetic acid-amido synthetase GH3.9
AT3G09040	2.59	3.01	3.4	2.43	1.6	2.13	1.93	1.57	-1	0.632546	-0.644	0.0407	protein_coding	Pentatricopeptide repeat (PPR) superfamily protein
AT3G19850	85.6	100.83	75.96	96.01	46.12	58.91	57.32	64.26	-1	0.632282	-0.663	6.077e-07	protein_coding	Phototropic-responsive NPH3 family protein
AT1G14640	7.91	8.86	8.06	5.21	5.04	5.29	2.6	6.06	-1	0.632157	-0.665	0.03667	protein_coding	SWAP (Suppressor-of-White-APricot)/surp domain-containing protein
AT3G11040	9.36	7.86	7.19	7.5	5.28	4.55	4.27	6.06	-1	0.631777	-0.672	0.0006355	protein_coding	Glycosyl hydrolase family 85
AT1G19730	13.32	11.79	13.44	15.06	9.11	8.23	8.3	8.05	-1	0.628428	-0.669	0.002381	protein_coding	Thioredoxin superfamily protein
AT1G25530	13.32	10.18	13.52	14.06	10.47	8.3	7.37	5.96	-1	0.628426	-0.66	0.0007494	protein_coding	Transmembrane amino acid transporter family protein
AT5G42420	14.23	15.73	17.23	14.85	9.27	8.67	9.72	11.28	-1	0.62766	-0.677	7.859e-05	protein_coding	Nucleotide-sugar transporter family protein
AT1G54100	74.11	104.6	88.6	85.16	54.35	69.33	49.69	46.6	-1	0.624081	-0.678	4.958e-06	protein_coding	aldehyde dehydrogenase 7B4
AT1G49230	2.36	6.4	3.87	5.35	2.88	2.72	3.18	2.4	-1	0.621802	-0.681	0.0484	protein_coding	RING/U-box superfamily protein
AT5G25840	19.78	29.6	23.08	29.77	18.78	15.5	13.58	15.67	-1	0.621442	-0.686	0.0005554	protein_coding	Protein of unknown function (DUF1677)
AT4G26582	4.19	4.78	5.14	3.28	2	3.08	2.35	3.34	-1	0.619321	-0.694	0.01961	other_rna	other RNA
AT2G33480	43.98	44.86	46	47.9	25.34	32.68	26.56	28.11	-1	0.616668	-0.696	2.585e-08	protein_coding	NAC domain containing protein 41
AT5G60400	51.44	61.05	44.18	68.96	37.17	32.54	35.36	34.06	-1	0.616629	-0.698	0.0001266	protein_coding
AT2G44745	4.19	2.93	4.35	3.64	2.48	2.79	1.93	2.09	-1	0.614825	-0.689	0.02991	protein_coding	WRKY family transcription factor
AT4G38825	5.78	5.24	4.03	6.92	3.44	4.04	2.85	3.13	-1	0.612654	-0.702	0.005595	protein_coding	SAUR-like auxin-responsive protein family
AT3G30180	45.58	25.36	40.55	25.91	14.31	24.16	18.85	26.64	-1	0.611063	-0.712	0.005307	protein_coding	brassinosteroid-6-oxidase 2
AT5G16370	37.82	48.33	34.93	66.25	29.65	28.35	32.09	24.34	-1	0.610847	-0.71	0.0002008	protein_coding	acyl activating enzyme 5
AT1G53160	28.38	26.75	27.98	33.98	21.5	17.99	17.43	14.31	-1	0.608335	-0.711	1.126e-07	protein_coding	squamosa promoter binding protein-like 4
AT1G25320	8.6	8.71	7.35	8.71	5.44	5.14	5.11	4.6	-1	0.608031	-0.713	6.493e-05	protein_coding	Leucine-rich repeat protein kinase family protein
AT4G13030	7	5.94	6.01	8.85	4.48	4.26	4.19	3.97	-1	0.607914	-0.717	0.00125	protein_coding	P-loop containing nucleoside triphosphate hydrolases superfamily protein
AT1G75140	14.46	15.11	16.2	12.85	7.35	9.11	9.13	10.03	-1	0.607642	-0.722	8.74e-06	protein_coding
AT1G70790	9.74	6.94	7.51	8.57	4.72	5.21	4.53	5.43	-1	0.607143	-0.723	0.0003297	protein_coding	Calcium-dependent lipid-binding (CaLB domain) family protein
AT4G30560	5.4	5.32	7.27	5.64	4.08	3.31	2.93	3.97	-1	0.60474	-0.729	0.001543	protein_coding	cyclic nucleotide gated channel 9
AT3G50960	4.11	4.7	5.14	4.78	3.04	3.16	2.51	2.61	-1	0.604378	-0.717	0.004665	protein_coding	phosducin-like protein 3 homolog
AT1G80110	1.67	2.16	2.45	2.07	1.28	1.25	1.26	1.25	-1	0.603593	-0.723	0.02954	protein_coding	phloem protein 2-B11
AT5G12950	44.82	47.33	49.48	39.76	33.17	24.38	26.31	25.39	-1	0.602293	-0.73	4.948e-08	protein_coding	Putative glycosyl hydrolase of unknown function (DUF1680)
AT5G58900	26.4	43.63	22.45	45.62	21.5	18.73	22.04	20.69	-1	0.600724	-0.736	0.0003134	protein_coding	Homeodomain-like transcriptional regulator
AT1G01600	24.2	19.19	35.25	26.56	19.66	15.5	14.66	13.27	-1	0.599715	-0.734	9.831e-05	protein_coding	cytochrome P450, family 86, subfamily A, polypeptide 4
AT2G20780	20.16	28.98	18.57	30.12	14.07	16.82	13.24	14.52	-1	0.599509	-0.738	0.0001098	protein_coding	Major facilitator superfamily protein
AT5G49500	8.37	6.24	7.19	7.78	4.72	4.7	4.02	4.28	-1	0.599053	-0.735	0.0001944	protein_coding	Signal recognition particle, SRP54 subunit protein
AT1G63840	10.27	10.18	18.26	11.64	8.07	9.47	6.2	6.27	-1	0.596028	-0.737	0.001483	protein_coding	RING/U-box superfamily protein
AT1G66940	91.23	121.64	98.4	111.08	56.83	64.56	62.85	66.97	-1	0.594791	-0.75	2.753e-10	protein_coding	protein kinase-related
AT4G24130	17.88	16.26	19.92	18.63	11.35	12.63	8.38	10.87	-1	0.594717	-0.746	4.679e-07	protein_coding	Protein of unknown function, DUF538
AT1G72150	717.93	999.47	665.02	1150.87	595.23	470.14	522.31	507.16	-1	0.592887	-0.754	2.7e-06	protein_coding	PATELLIN 1
AT5G47550	11.19	18.96	15.73	20.84	8.87	8.96	10.56	11.08	-1	0.591577	-0.76	0.004301	protein_coding	Cystatin/monellin superfamily protein
AT3G52450	6.01	13.49	5.93	12.35	6.63	4.11	5.95	5.64	-1	0.591053	-0.76	0.0338	protein_coding	plant U-box 22
AT2G31220	2.05	2.08	3.79	3.85	2.4	1.03	1.42	2.09	-1	0.589635	-0.777	0.03868	protein_coding	basic helix-loop-helix (bHLH) DNA-binding superfamily protein
AT3G54260	21.46	20.12	22.6	20.34	14.07	12.27	12.82	10.66	-1	0.589446	-0.757	4.007e-08	protein_coding	TRICHOME BIREFRINGENCE-LIKE 36
AT3G08770	151.5	118.56	153.49	145.84	98.87	73.96	77.68	84.95	-1	0.589157	-0.763	5.248e-05	protein_coding	lipid transfer protein 6
AT3G28345	42.76	53.11	42.36	48.4	28.77	29.09	25.73	26.33	-1	0.588973	-0.762	1.367e-10	protein_coding	ABC transporter family protein
AT3G12610	62.7	42.01	70.74	63.75	33.49	33.27	38.8	34.58	-1	0.58587	-0.771	7.839e-07	protein_coding	Leucine-rich repeat (LRR) family protein
AT4G30660	4.34	5.16	4.74	3.78	3.44	2.86	2.26	1.99	-1	0.585461	-0.757	0.01802	protein_coding	Low temperature and salt responsive protein family
AT1G09480	1.37	2.39	2.29	1.86	1.12	1.4	1.17	0.94	-1	0.585335	-0.748	0.03207	protein_coding	NAD(P)-binding Rossmann-fold superfamily protein
AT1G01300	79.59	86.72	87.49	108.22	55.31	47.74	53.88	54.96	-1	0.585299	-0.774	5.291e-11	protein_coding	Eukaryotic aspartyl protease family protein
AT1G11260	237.94	507.14	174.04	687.87	274.47	174.22	264.3	217.64	-1	0.579114	-0.788	0.03318	protein_coding	sugar transporter 1
AT3G06160	5.17	5.63	8.14	6.5	4.88	2.94	3.35	3.55	-1	0.578616	-0.788	0.01546	protein_coding	AP2/B3-like transcriptional factor family protein
AT1G07750	35.92	35.61	40.94	38.33	22.14	25.63	20.36	18.6	-1	0.575133	-0.793	2.294e-08	protein_coding	RmlC-like cupins superfamily protein
AT1G07410	3.42	2.93	3.64	2.5	1.44	2.64	1.84	1.25	-1	0.574059	-0.769	0.01981	protein_coding	RAB GTPase homolog A2B
AT5G65205	7	7.17	7.43	6.92	4.88	4.63	3.52	3.34	-1	0.573983	-0.785	3.928e-05	protein_coding	NAD(P)-binding Rossmann-fold superfamily protein
AT1G75450	11.87	6.17	11.62	6.07	3.36	5.88	4.69	6.48	-1	0.571229	-0.81	0.02191	protein_coding	cytokinin oxidase 5
AT1G12780	94.51	120.41	87.65	173.4	76.73	65.15	66.7	62.17	-1	0.568838	-0.814	0.0004515	protein_coding	UDP-D-glucose/UDP-D-galactose 4-epimerase 1
AT1G30040	8.83	11.1	11.22	7.07	6.55	6.76	4.36	4.07	-1	0.568812	-0.799	0.001092	protein_coding	gibberellin 2-oxidase
AT3G16380	2.28	2.47	2.53	3.36	1.92	1.47	1.59	1.04	-1	0.565789	-0.8	0.006053	protein_coding	poly(A) binding protein 6
AT3G01310	47.56	46.4	45.29	39.69	26.06	26.88	25.73	22.57	-1	0.565776	-0.818	2.51e-11	protein_coding	Phosphoglycerate mutase-like family protein
AT1G04930	4.34	7.4	4.66	6.35	4	3.08	3.18	2.61	-1	0.565714	-0.813	0.00216	protein_coding	hydroxyproline-rich glycoprotein family protein
AT3G08660	6.77	4.16	6.16	4.43	3.04	4.33	2.18	2.61	-1	0.565056	-0.807	0.004191	protein_coding	Phototropic-responsive NPH3 family protein
AT1G72790	9.28	18.65	8.62	23.41	7.59	8.81	8.04	8.57	-1	0.550534	-0.862	0.007121	protein_coding	hydroxyproline-rich glycoprotein family protein
AT1G74740	23.06	24.9	22.05	31.12	14.79	14.18	11.73	14.84	-1	0.549194	-0.867	1.432e-09	protein_coding	calcium-dependent protein kinase 30
AT3G05020	31.2	26.13	41.18	34.55	18.78	19.54	16.26	18.49	-1	0.549151	-0.864	6.267e-09	protein_coding	acyl carrier protein 1
AT1G48780	4.79	9.1	5.77	9.42	4.72	3.67	3.6	3.97	-1	0.548831	-0.866	0.003283	protein_coding
AT2G46490	26.25	39.78	28.06	45.69	19.5	18.95	22.54	15.67	-1	0.548433	-0.865	1.827e-05	protein_coding
AT3G11690	18.11	29.06	17.86	34.98	14.95	13.22	14.33	12.33	-1	0.548245	-0.866	4.125e-05	protein_coding
AT4G17870	96.87	164.19	111.36	193.38	89.2	75.21	71.23	73.45	-1	0.546288	-0.872	0.0007252	protein_coding	Polyketide cyclase/dehydrase and lipid transport superfamily protein
AT1G43910	41.85	83.94	67.58	107.08	45.8	54.79	29.58	33.85	-1	0.545914	-0.872	0.0003031	protein_coding	P-loop containing nucleoside triphosphate hydrolases superfamily protein
AT1G07040	23.06	34.46	26.24	29.98	17.42	16.82	14.16	13.48	-1	0.544048	-0.873	3.464e-10	protein_coding
AT5G67110	3.2	4.09	8.3	6.35	3.2	2.64	2.93	3.13	-1	0.542388	-0.881	0.009436	protein_coding	basic helix-loop-helix (bHLH) DNA-binding superfamily protein
AT4G35190	5.78	4.63	6.56	3.85	3.28	2.86	3.35	1.78	-1	0.541306	-0.867	0.003073	protein_coding	Putative lysine decarboxylase family protein
AT2G44740	9.51	6.78	9.72	10.35	4.96	4.04	4.94	5.64	-1	0.538504	-0.9	0.0001791	protein_coding	cyclin p4;1
AT3G25130	11.11	8.17	12.25	10.07	6.55	4.63	6.2	5.02	-1	0.538462	-0.891	0.001416	protein_coding
AT1G43650	9.28	16.65	7.82	17.06	7.67	7.34	6.28	6.06	-1	0.53828	-0.89	0.00174	protein_coding	nodulin MtN21 /EamA-like transporter family protein
AT2G41450	1.37	1.7	2.37	1.5	0.88	1.25	1.26	0.31	-1	0.533141	-0.85	0.03019	protein_coding	N-acetyltransferases;N-acetyltransferases
AT2G42800	23.59	16.34	23.16	14.21	14.15	8.45	8.55	10.03	-1	0.53273	-0.907	1.917e-05	protein_coding	receptor like protein 29
AT4G30410	8.67	3.47	6.8	5.85	2.64	3.82	3.27	3.45	-1	0.531666	-0.91	0.01673	protein_coding	sequence-specific DNA binding transcription factors
AT1G80570	3.88	5.47	4.19	4.35	3.6	2.28	1.93	1.67	-1	0.529905	-0.9	0.002372	protein_coding	RNI-like superfamily protein
AT3G17110	3.42	5.55	1.98	2.43	1.6	2.35	1.26	1.88	-1	0.529895	-0.909	0.03757	pseudogene
AT1G06160	3.88	7.86	5.69	5.07	2.08	5.14	3.18	1.46	-1	0.527111	-0.901	0.01823	protein_coding	octadecanoid-responsive Arabidopsis AP2/ERF 59
AT4G21220	2.13	1.93	2.21	2.5	1.12	1.18	1.59	0.73	-1	0.526796	-0.902	0.009053	protein_coding	Trimeric LpxA-like enzymes superfamily protein
AT5G66080	5.86	3.62	7.11	5.5	2.8	2.94	2.85	3.03	-1	0.52603	-0.926	0.001951	protein_coding	Protein phosphatase 2C family protein
AT3G11570	1.9	2.62	2.85	1.14	0.72	1.54	0.84	1.36	-1	0.524089	-0.924	0.04931	protein_coding	TRICHOME BIREFRINGENCE-LIKE 8
AT4G13330	4.64	6.17	3.95	8.78	4.16	2.72	2.93	2.51	-1	0.523364	-0.93	0.004433	protein_coding	S-adenosyl-L-methionine-dependent methyltransferases superfamily protein
AT5G66558	7	6.71	7.67	6.78	2.56	5.73	2.93	3.45	-1	0.520952	-0.926	6.503e-05	other_rna	other RNA
AT5G54569	4.26	3.85	2.92	4.43	1.52	1.84	2.18	2.51	-1	0.520699	-0.958	0.002215	other_rna	other RNA
AT2G06510	8.9	11.18	7.9	9.85	4.48	5.44	4.44	5.33	-1	0.520486	-0.944	6.867e-06	protein_coding	replication protein A 1A
AT5G06690	6.09	6.48	4.43	8.99	4.8	2.13	3.52	3.03	-1	0.518661	-0.948	0.005305	protein_coding	WCRKC thioredoxin 1
AT4G19850	0.99	1.54	2.13	1.57	0.8	1.1	0.59	0.73	-1	0.516854	-0.925	0.03178	protein_coding	lectin-related
AT4G35770	19.63	17.88	7.59	27.98	8.31	7.57	12.32	9.51	-1	0.51601	-0.956	0.01468	protein_coding	Rhodanese/Cell cycle control phosphatase superfamily protein
AT4G02290	113.38	93.58	106.94	96.73	70.74	44.07	50.7	45.76	-1	0.514502	-0.958	1.462e-09	protein_coding	glycosyl hydrolase 9B13
AT4G38780	3.5	3.24	4.27	3.14	2	1.69	1.59	1.99	-1	0.513781	-0.961	0.001838	protein_coding	Pre-mRNA-processing-splicing factor
AT2G03310	11.95	10.25	13.59	9.28	6.39	6.54	5.36	4.7	-1	0.510095	-0.959	1.225e-06	protein_coding
AT1G62480	353.3	380.1	300.19	465.08	195.03	198.31	203.21	165.71	-1	0.508624	-0.975	2.439e-07	protein_coding	Vacuolar calcium-binding protein-related
AT1G11000	12.17	6.48	10.51	8.78	4.88	4.92	4.94	4.49	-1	0.506853	-0.976	1.402e-05	protein_coding	Seven transmembrane MLO family protein
AT1G37150	0.76	0.69	1.74	1.64	0.8	0.29	0.59	0.73	-1	0.498965	-1.022	0.03551	protein_coding	holocarboxylase synthetase 2
AT4G21480	3.8	2.16	5.14	5.21	2.56	1.69	2.35	1.46	-1	0.494175	-1.007	0.002327	protein_coding	sugar transporter protein 12
AT3G23790	26.25	38.31	34.07	33.62	16.31	18.95	16.01	13.58	-1	0.490359	-1.023	5.285e-10	protein_coding	AMP-dependent synthetase and ligase family protein
AT4G36930	3.42	4.39	5.22	3.93	2.32	2.13	1.93	1.88	-1	0.487028	-1.026	3.931e-05	protein_coding	basic helix-loop-helix (bHLH) DNA-binding superfamily protein
AT5G44620	29.37	29.52	35.49	34.12	21.02	13	11.56	16.19	-1	0.4807	-1.057	4.431e-11	protein_coding	cytochrome P450, family 706, subfamily A, polypeptide 3
AT3G15500	2.28	1.39	2.37	2.64	0.72	1.32	1.09	1.04	-1	0.480415	-1.047	0.0116	protein_coding	NAC domain containing protein 3
AT1G79900	1.83	3.08	2.85	1.57	1.6	1.4	0.75	0.73	-1	0.480171	-1.027	0.02569	protein_coding	Mitochondrial substrate carrier family protein
AT3G25870	3.42	5.7	4.66	6.42	2.24	2.13	2.93	2.3	-1	0.475248	-1.075	0.0001738	protein_coding
AT1G03550	8.14	10.25	9.33	8.78	5.36	4.7	3.44	3.76	-1	0.472877	-1.069	5.795e-08	protein_coding	Secretory carrier membrane protein (SCAMP) family protein
AT1G51460	11.49	7.25	13.52	9.49	6.71	4.41	4.53	3.87	-1	0.467545	-1.087	8.57e-07	protein_coding	ABC-2 type transporter family protein
AT4G02810	1.98	2.08	1.5	2	0.88	0.95	1.17	0.52	-1	0.465608	-1.067	0.0035	protein_coding	Protein of unknown function (DUF3049)
AT5G14000	1.14	1.08	2.45	1.86	0.72	0.66	0.17	1.46	-1	0.460949	-1.147	0.04106	protein_coding	NAC domain containing protein 84
AT3G11000	9.21	10.1	10.75	9.99	7.11	2.94	2.77	5.54	-1	0.458427	-1.131	3.434e-05	protein_coding	DCD (Development and Cell Death) domain protein
AT1G25510	18.95	24.82	27.19	21.84	13.59	10.5	9.47	8.57	-1	0.453987	-1.132	3.803e-11	protein_coding	Eukaryotic aspartyl protease family protein
AT4G24140	10.88	11.72	16.12	13.78	7.11	4.92	5.36	6.27	-1	0.450667	-1.152	9.548e-10	protein_coding	alpha/beta-Hydrolases superfamily protein
AT3G24450	5.1	4.16	5.45	6.35	2.48	2.64	1.68	2.61	-1	0.446819	-1.163	7.403e-07	protein_coding	Heavy metal transport/detoxification superfamily protein
AT2G32390	6.32	8.56	7.59	6.85	3.44	3.53	3.1	3.03	-1	0.446794	-1.153	1.117e-08	protein_coding	glutamate receptor 3.5
AT5G64990	2.21	2.16	1.66	1.78	1.52	0.73	0.5	0.73	-1	0.445583	-1.142	0.003063	protein_coding	RAB GTPase homolog H1A
AT1G78600	7.53	10.25	9.25	14.35	7.03	3.67	3.85	3.87	-1	0.445143	-1.163	3.677e-06	protein_coding	light-regulated zinc finger protein 1
AT1G22065	1.07	2.16	1.5	1.28	0.96	0.81	0.67	0.21	-1	0.440932	-1.123	0.01752	protein_coding
AT1G76410	3.88	3.78	1.74	4	1.28	1.4	1.42	1.78	-1	0.438806	-1.198	0.0008472	protein_coding	RING/U-box superfamily protein
AT4G00870	8.98	6.17	9.48	9.21	5.04	2.06	2.68	4.91	-1	0.434102	-1.219	2.176e-06	protein_coding	basic helix-loop-helix (bHLH) DNA-binding superfamily protein
AT5G40630	4.34	3.16	5.22	2.86	2.24	1.25	1.93	1.25	-1	0.428113	-1.211	0.002217	protein_coding	Ubiquitin-like superfamily protein
AT1G74420	3.27	2.78	4.11	3.5	1.52	1.84	1.68	0.73	-1	0.422401	-1.206	6.541e-05	protein_coding	fucosyltransferase 3
AT4G17660	1.52	0.77	0.79	1.36	0.08	0.81	0.67	0.31	-1	0.421171	-1.204	0.0456	protein_coding	Protein kinase superfamily protein
AT3G55890	1.6	2	1.11	1.78	0.56	0.73	0.92	0.52	-1	0.420647	-1.223	0.002041	protein_coding	Yippee family putative zinc-binding protein
AT1G14520	5.86	10.87	5.85	17.85	5.83	4.48	2.77	3.87	-1	0.419243	-1.251	0.0008429	protein_coding	myo-inositol oxygenase 1
AT2G21220	0.84	1.23	2.53	1.86	0.72	0.88	0.67	0.42	-1	0.416409	-1.222	0.01072	protein_coding	SAUR-like auxin-responsive protein family
AT2G26560	28.08	41.78	19.21	29.62	10.79	17.19	11.23	9.82	-1	0.413093	-1.271	6.996e-07	protein_coding	phospholipase A 2A
AT1G65390	49.76	64.37	39.99	62.46	17.02	28.5	23.3	20.37	-1	0.411811	-1.278	4.959e-08	protein_coding	phloem protein 2 A5
AT1G61800	1.67	10.02	3.79	5.71	0.96	4.92	1.59	1.25	-1	0.411515	-1.263	0.03112	protein_coding	glucose-6-phosphate/phosphate translocator 2
AT1G16510	7.38	10.56	6.4	9.64	3.2	4.41	3.94	2.3	-1	0.407593	-1.277	2.552e-08	protein_coding	SAUR-like auxin-responsive protein family
AT5G02200	4.19	4.39	3.32	5.21	1.52	1.69	2.09	1.67	-1	0.407364	-1.293	7.551e-06	protein_coding	far-red-elongated hypocotyl1-like
AT4G31610	5.48	3.24	5.06	2.86	2.08	1.4	2.18	1.04	-1	0.402644	-1.292	0.0001035	protein_coding	Transcriptional factor B3 family protein
AT4G26830	1.75	1.93	2.29	2.78	1.52	0.22	1.26	0.52	-1	0.402286	-1.303	0.002847	protein_coding	O-Glycosyl hydrolases family 17 protein
AT1G12570	41.62	38.16	43.87	45.54	23.1	15.94	15.67	12.96	-1	0.399965	-1.316	1.999e-20	protein_coding	Glucose-methanol-choline (GMC) oxidoreductase family protein
AT5G05410	0.99	2.08	0.71	0.71	0.56	0.22	0.59	0.42	-1	0.398664	-1.32	0.0412	protein_coding	DRE-binding protein 2A
AT5G39220	3.2	3.47	5.22	4.21	2.08	1.4	0.92	1.99	-1	0.396894	-1.338	0.0001613	protein_coding	alpha/beta-Hydrolases superfamily protein
AT5G61120	1.45	1.31	1.9	1.64	0.72	0.51	0.75	0.52	-1	0.396825	-1.308	0.004701	protein_coding
AT5G46590	2.59	2.62	1.98	2.86	0.8	1.18	0.84	1.15	-1	0.395025	-1.339	0.001167	protein_coding	NAC domain containing protein 96
AT1G05490	7.23	5.7	7.03	8.49	3.28	2.57	2.93	2.19	-1	0.385589	-1.365	1.749e-08	protein_coding	chromatin remodeling 31
AT3G17630	7.38	7.17	7.03	7.57	2.88	3.31	3.52	1.46	-1	0.38319	-1.354	2.032e-10	protein_coding	cation/H+ exchanger 19
AT5G15150	6.24	5.94	6.56	4.14	2.64	2.2	2.01	1.88	-1	0.381556	-1.373	1.261e-08	protein_coding	homeobox 3
AT5G15530	21.38	19.66	22.13	24.63	9.99	6.39	9.39	7.73	-1	0.381549	-1.39	4.47e-16	protein_coding	biotin carboxyl carrier protein 2
AT5G46140	0.99	2.54	1.42	2.86	0.64	1.18	0.42	0.73	-1	0.380282	-1.375	0.003654	protein_coding	Protein of unknown function (DUF295)
AT3G62590	12.78	15.19	13.28	14.78	5.44	7.64	4.36	3.66	-1	0.376584	-1.391	2.508e-11	protein_coding	alpha/beta-Hydrolases superfamily protein
AT4G16620	1.37	1.85	3.64	1.71	0.8	1.03	0.5	0.84	-1	0.369895	-1.414	0.0008412	protein_coding	nodulin MtN21 /EamA-like transporter family protein
AT5G17165	2.36	1.39	2.61	1.93	1.2	0.88	0.25	0.73	-1	0.369119	-1.407	0.0003062	protein_coding
AT1G77520	2.97	2.39	4.27	3.36	1.84	0.88	1.76	0.31	-1	0.368745	-1.405	0.0009031	protein_coding	O-methyltransferase family protein
AT4G37690	2.59	2	1.11	1.93	0.56	0.73	0.67	0.84	-1	0.366972	-1.446	0.0005548	protein_coding	Galactosyl transferase GMA12/MNN10 family protein
AT2G03200	4.19	4.63	4.19	5.21	2.88	1.1	1.34	1.25	-1	0.360593	-1.458	2.622e-05	protein_coding	Eukaryotic aspartyl protease family protein
AT1G78260	12.56	11.1	12.09	10.21	3.68	3.16	3.27	6.37	-1	0.358573	-1.504	1.033e-12	protein_coding	RNA-binding (RRM/RBD/RNP motifs) family protein
AT3G16180	37.29	38.62	40.63	38.05	14.39	12.12	15.67	12.33	-1	0.35261	-1.502	1.01e-33	protein_coding	Major facilitator superfamily protein
AT1G75890	1.14	1.39	0.63	1.86	0.4	0.81	0.25	0.31	-1	0.35259	-1.449	0.01165	protein_coding	GDSL-like Lipase/Acylhydrolase superfamily protein
AT3G63380	2.82	7.25	7.67	4.5	1.04	3.89	1.76	1.04	-1	0.347572	-1.496	0.0007535	protein_coding	ATPase E1-E2 type family protein / haloacid dehalogenase-like hydrolase family protein
AT5G62850	4.19	3.85	3.87	4.71	1.36	1.62	1.42	1.36	-1	0.34657	-1.519	1.022e-08	protein_coding	Nodulin MtN3 family protein
AT5G39520	0.99	6.48	4.43	3.28	0.72	3.31	0.5	0.73	-1	0.346509	-1.503	0.04131	protein_coding	Protein of unknown function (DUF1997)
AT4G35180	3.73	12.1	2.69	12.28	3.28	3.75	1.84	1.78	-1	0.345779	-1.523	0.008988	protein_coding	LYS/HIS transporter 7
AT2G21430	3.73	3.01	4.11	4.07	2	1.47	0.42	1.25	-1	0.344504	-1.52	6.633e-06	protein_coding	Papain family cysteine protease
AT4G27900	42.54	70.22	44.42	61.68	17.1	18.58	18.44	21.11	-1	0.343736	-1.543	1.92e-23	protein_coding	CCT motif family protein
AT5G14920	45.81	78.93	37.86	80.74	23.5	18.07	18.77	22.15	-1	0.338991	-1.562	1.141e-12	protein_coding	Gibberellin-regulated family protein
AT1G07430	2.05	1.7	2.21	1.43	0.56	0.88	0.75	0.31	-1	0.338295	-1.504	0.0005193	protein_coding	highly ABA-induced PP2C gene 2
AT2G45210	2.82	4.47	2.92	6.35	1.36	1.76	0.92	1.36	-1	0.326087	-1.606	6.737e-06	protein_coding	SAUR-like auxin-responsive protein family
AT5G52390	3.65	4.47	5.14	3.93	2.08	1.4	1.17	0.94	-1	0.325189	-1.594	1.057e-06	protein_coding	PAR1 protein
AT4G21920	1.6	1.23	0.63	0.93	0.32	0.59	0.25	0.21	-1	0.312073	-1.615	0.008243	protein_coding
AT5G59220	5.4	11.33	7.51	4.57	2.72	2.86	1.76	1.57	-1	0.309268	-1.671	2.135e-07	protein_coding	highly ABA-induced PP2C gene 1
AT1G09460	5.1	5.63	3.48	5.28	1.44	1.1	1.17	2.3	-1	0.308363	-1.716	2.971e-06	protein_coding	Carbohydrate-binding X8 domain superfamily protein
AT1G78970	46.49	33.99	41.73	36.91	10.63	10.36	14.58	13.27	-1	0.306938	-1.708	3.59e-30	protein_coding	lupeol synthase 1
AT3G12710	19.33	13.34	17.15	13.56	5.44	4.04	6.7	3.24	-1	0.306406	-1.696	5.867e-16	protein_coding	DNA glycosylase superfamily protein
AT5G45960	14.23	13.49	16.68	12.14	3.6	4.85	4.27	4.18	-1	0.298903	-1.736	5.146e-21	protein_coding	GDSL-like Lipase/Acylhydrolase superfamily protein
AT1G27045	10.96	11.64	11.78	12.28	4.56	3.38	3.52	2.4	-1	0.297042	-1.732	1.151e-20	protein_coding	Homeobox-leucine zipper protein family
AT4G39480	10.27	6.24	18.57	13.71	5.28	3.23	2.93	3.03	-1	0.296577	-1.746	5.827e-09	protein_coding	cytochrome P450, family 96, subfamily A, polypeptide 9
AT3G23870	1.67	3.39	2.45	1.36	0.88	0.66	0.42	0.63	-1	0.291995	-1.752	5.797e-05	protein_coding	Protein of unknown function (DUF803)
AT1G16705	2.36	3.08	4.19	3.85	1.6	1.03	1.17	0	-1	0.281899	-1.774	7.238e-05	protein_coding	p300/CBP acetyltransferase-related protein-related
AT1G78960	33.79	23.74	47.26	34.34	12.39	8.89	8.46	8.05	-1	0.271616	-1.875	8.078e-22	protein_coding	lupeol synthase 2
AT1G03170	12.48	8.56	14.62	11.85	4.56	2.94	2.35	2.93	-1	0.268996	-1.888	2.334e-13	protein_coding	Protein of unknown function (DUF3049)
AT4G27330	1.07	1	1.34	2.07	0.8	0.07	0.17	0.42	-1	0.266423	-1.902	0.003892	protein_coding	sporocyteless (SPL)
AT5G56510	2.59	1.39	1.66	2.57	1.36	0	0.59	0.21	-1	0.263094	-1.9	0.00598	protein_coding	pumilio 12
AT1G29280	1.29	2.93	1.66	2.14	0.72	0.59	0.59	0.21	-1	0.263092	-1.882	0.0008796	protein_coding	WRKY DNA-binding protein 65
AT1G48580	1.6	2	2.77	2.86	1.04	0.37	0.17	0.73	-1	0.250271	-2.001	1.158e-06	protein_coding
AT4G28085	4.72	19.43	4.82	18.13	4.16	2.28	2.51	2.72	-1	0.247771	-2.01	6.031e-05	protein_coding
AT1G02470	2.82	3.62	6.8	4.35	1.44	1.25	0.92	0.73	-1	0.246731	-1.989	5.546e-07	protein_coding	Polyketide cyclase/dehydrase and lipid transport superfamily protein
AT3G57620	3.65	1.23	5.22	2.78	2.16	0.15	0.75	0.1	-1	0.245342	-1.999	0.02385	protein_coding	glyoxal oxidase-related protein
AT2G46950	0.53	1.7	1.82	1.28	0.16	0.66	0	0.42	-1	0.232645	-2.055	0.0006478	protein_coding	cytochrome P450, family 709, subfamily B, polypeptide 2
AT4G23680	30.89	31.06	46	26.34	10.07	7.86	6.12	7	-1	0.231216	-2.106	1.852e-29	protein_coding	Polyketide cyclase/dehydrase and lipid transport superfamily protein
AT1G62940	26.94	20.81	20.63	30.34	14.95	0.73	3.1	2.61	-1	0.216673	-2.202	0.0003405	protein_coding	acyl-CoA synthetase 5
AT1G09500	1.75	32.76	3	2.43	1.6	3.82	1.17	1.99	-1	0.214822	-2.211	0.0113	protein_coding	NAD(P)-binding Rossmann-fold superfamily protein
AT3G13220	8.45	7.32	7.67	9.21	4.96	0.29	1.34	0.31	-1	0.211332	-2.225	0.0008126	protein_coding	ABC-2 type transporter family protein
AT1G09930	0.99	0.46	1.26	0.43	0.16	0.15	0.34	0	-1	0.207006	-2.162	0.00147	protein_coding	oligopeptide transporter 2
AT5G27220	7.76	4.86	7.98	4.07	1.76	1.1	1.42	0.63	-1	0.199027	-2.293	1.983e-13	protein_coding	Frigida-like protein
AT3G02410	4.11	12.33	2.69	16.63	2.16	1.84	1.76	1.15	-1	0.193233	-2.361	4.726e-05	protein_coding	alpha/beta-Hydrolases superfamily protein
AT3G03650	2.13	1.08	0.95	1.57	0.32	0.22	0.34	0.21	-1	0.190227	-2.355	4.146e-06	protein_coding	Exostosin family protein
AT1G26390	0.91	5.63	3.79	4	0.08	1.76	0.42	0.42	-1	0.18702	-2.371	0.0002711	protein_coding	FAD-binding Berberine family protein
AT1G10070	8.83	17.27	14.38	21.42	2.56	5.07	2.18	1.57	-1	0.183845	-2.419	9.017e-15	protein_coding	branched-chain amino acid transaminase 2
AT4G21870	109.8	253.84	89.08	265.48	33.41	32.68	32.09	31.66	-1	0.180785	-2.467	1.051e-15	protein_coding	HSP20-like chaperones superfamily protein
AT4G25850	7.38	8.09	11.14	6.5	2	1.03	1.34	1.46	-1	0.17608	-2.501	1.254e-20	protein_coding	OSBP(oxysterol binding protein)-related protein 4B
AT1G23940	1.6	1.77	2.29	3.71	0.56	0.59	0.17	0.31	-1	0.173959	-2.468	6.371e-09	protein_coding	ARM repeat superfamily protein
AT4G34850	21.23	15.8	15.65	24.84	8.87	0.44	3.18	0.84	-1	0.171956	-2.532	0.0003077	protein_coding	Chalcone and stilbene synthase family protein
AT3G30775	310.31	1123.96	291.97	1334.41	160.82	113.48	112.2	133.95	-1	0.170046	-2.556	1.706e-08	protein_coding	Methylenetetrahydrofolate reductase family protein
AT4G39320	5.94	4.01	6.64	6	0.64	1.25	0.92	0.94	-1	0.166003	-2.57	4.24e-18	protein_coding	microtubule-associated protein-related
AT1G23935	3.42	3.01	4.03	2	0.48	0.37	1.09	0.1	-1	0.163724	-2.558	4.293e-07	protein_coding
AT5G20240	24.43	27.06	37.15	33.12	7.27	3.08	3.69	3.97	-1	0.147914	-2.752	4.849e-36	protein_coding	K-box region and MADS-box transcription factor family protein
AT3G11980	25.95	15.88	15.41	20.84	6.55	0.59	4.02	0.31	-1	0.146901	-2.756	3.535e-05	protein_coding	Jojoba acyl CoA reductase-related male sterility protein
AT1G15415	2.51	2.16	3.48	1.07	0.32	0.59	0.34	0	-1	0.135575	-2.77	2.536e-07	protein_coding
AT3G20520	4.64	3.47	6.4	5.21	0.8	0.44	0.75	0.42	-1	0.122211	-2.999	2.056e-17	protein_coding	SHV3-like 3
AT3G52160	4.41	6.01	9.56	8.35	2.72	0.07	0.25	0.1	-1	0.110837	-3.142	0.0006664	protein_coding	3-ketoacyl-CoA synthase 15
AT2G40330	20.62	65.14	20.87	75.6	4.08	4.48	4.94	5.33	-1	0.103331	-3.274	3.271e-15	protein_coding	PYR1-like 6
AT5G57810	1.67	2.39	3.16	1.71	0.48	0.15	0.25	0	-1	0.0985442	-3.223	3.354e-12	protein_coding	tetraspanin15
AT2G16760	2.74	1.31	3.08	2.78	0.88	0	0.08	0	-1	0.0968718	-3.265	7.002e-08	protein_coding	Calcium-dependent phosphotriesterase superfamily protein
AT2G46770	1.14	1.62	3.16	1.64	0.24	0	0.25	0.21	-1	0.0925926	-3.405	9.296e-10	protein_coding	NAC (No Apical Meristem) domain transcriptional regulator superfamily protein
AT5G64750	1.9	6.63	0.87	6.35	0	0.15	0.25	0.94	-1	0.0850794	-3.577	0.001014	protein_coding	Integrase-type DNA-binding superfamily protein
AT1G22015	3.42	2.39	3.71	3.64	0.8	0	0.08	0.21	-1	0.0828267	-3.545	2.748e-17	protein_coding	Galactosyltransferase family protein
AT1G07340	2.36	4.47	2.29	2.21	0.72	0.15	0	0	-1	0.0767873	-3.572	4.975e-14	protein_coding	sugar transporter 2
AT3G15400	123.73	180.76	185.26	173.04	30.37	7.05	7.71	5.64	-1	0.0766004	-3.703	2.284e-15	protein_coding	anther 20
AT1G18520	0.3	1.46	1.5	0.93	0.32	0	0	0	-1	0.0763723	-3.498	2.367e-06	protein_coding	tetraspanin11
AT5G40260	3.35	4.32	6.96	5.64	1.04	0.15	0.25	0.1	-1	0.0759743	-3.641	2.392e-20	protein_coding	Nodulin MtN3 family protein
AT1G71770	9.28	9.94	10.51	10.85	0.88	0.44	0.59	0.63	-1	0.0625924	-3.988	1.507e-53	protein_coding	poly(A)-binding protein 5
AT1G44224	4.79	5.94	7.27	6.28	1.12	0.37	0	0	-1	0.0613674	-3.917	5.782e-21	protein_coding	ECA1 gametogenesis related family protein
AT1G74550	10.35	14.34	12.49	10.85	2.48	0.15	0.08	0	-1	0.0564231	-4.1	1.857e-09	protein_coding	cytochrome P450, family 98, subfamily A, polypeptide 9
AT1G57750	159.57	121.79	205.81	152.12	23.26	3.75	3.27	3.55	-1	0.0529181	-4.236	1.589e-16	protein_coding	cytochrome P450, family 96, subfamily A, polypeptide 15
AT5G48210	4.26	8.4	8.06	8.42	1.12	0.29	0	0	-1	0.0483871	-4.298	3.801e-05	protein_coding	Protein of unknown function (DUF1278)
AT1G30780	1.22	0.62	0.63	1.21	0.16	0	0	0	-1	0.0434783	-4.17	3.488e-07	protein_coding	F-box associated ubiquitination effector family protein
AT5G59370	1.98	1.54	2.05	3.36	0.08	0.22	0.08	0	-1	0.0425532	-4.299	9.367e-16	protein_coding	actin 4
AT5G59810	3.2	2.39	4.58	3.78	0.56	0	0	0	-1	0.0401434	-4.483	4.566e-20	protein_coding	Subtilase family protein
AT4G32500	0.91	1.93	1.42	2.43	0.08	0	0.17	0	-1	0.0373692	-4.533	3.822e-13	protein_coding	K+ transporter 5
AT4G00350	1.52	2.93	2.13	1.78	0.08	0	0.08	0.1	-1	0.0311005	-4.843	2.913e-15	protein_coding	MATE efflux family protein
AT1G23670	1.07	3.01	2.69	2.64	0.24	0	0	0	-1	0.0255048	-5.018	1.029e-16	protein_coding	Domain of unknown function (DUF220)
AT4G28090	1.52	2.08	1.11	1.57	0.16	0	0	0	-1	0.0254777	-4.929	8.376e-14	protein_coding	SKU5 similar 10
AT3G28830	49.92	40.01	59.44	46.47	1.36	1.47	1.34	0.63	-1	0.0245098	-5.302	1.381e-140	protein_coding	Protein of unknown function (DUF1216)
AT5G44440	2.05	2	3.08	3.71	0.08	0.07	0	0	-1	0.0138376	-5.718	2.348e-19	protein_coding	FAD-binding Berberine family protein
AT5G17480	1.45	1.7	3	1.36	0.08	0	0	0	-1	0.0106525	-5.924	6.566e-16	protein_coding	pollen calcium-binding protein 1
AT4G35010	16.74	11.02	16.44	16.35	0.24	0.22	0.17	0	-1	0.0104046	-6.416	3.292e-80	protein_coding	beta-galactosidase 11
AT1G50310	10.65	14.8	16.76	15.21	0.24	0.15	0.08	0.1	-1	0.00992685	-6.517	1.083e-80	protein_coding	sugar transporter 9
AT3G05960	4.57	4.47	6.16	4.78	0	0.15	0	0	-1	0.00750751	-6.596	1.309e-30	protein_coding	sugar transporter 6
AT5G22980	2.13	1.46	4.66	3.07	0.08	0	0	0	-1	0.00706714	-6.521	1.206e-18	protein_coding	serine carboxypeptidase-like 47
AT4G33355	14.76	15.88	22.05	18.35	0.32	0.07	0.08	0	-1	0.00661599	-7.033	2.452e-85	protein_coding	Bifunctional inhibitor/lipid-transfer protein/seed storage 2S albumin superfamily protein
AT2G47040	41.77	33.99	45.37	39.4	0.08	0	0	0	-1	0.000498349	-10.341	1.878e-180	protein_coding	Plant invertase/pectin methylesterase inhibitor superfamily
AT1G23250	1.45	1.31	1.42	2.14	0	0	0	0	-1	0	-7.323	3.183e-15	protein_coding	Caleosin-related family protein
AT1G23690	0.84	1	1.58	0.93	0	0	0	0	-1	0	-6.778	1.34e-12	protein_coding	Domain of unknown function DUF220
AT2G04115	1.29	2.54	3.32	3.28	0	0	0	0	-1	0	-8.04	1.186e-20	protein_coding	Plant self-incompatibility protein S1 family
AT2G16505	1.52	1.54	1.82	1.36	0	0	0	0	-1	0	-7.297	2.827e-17	protein_coding	Maternally expressed gene (MEG) family protein
AT2G22950	2.36	2.08	4.03	1.36	0	0	0	0	-1	0	-7.948	7.297e-19	protein_coding	Cation transporter/ E1-E2 ATPase family protein
AT3G13390	9.28	6.63	8.22	9.35	0	0	0	0	-1	0	-9.718	9.301e-57	protein_coding	SKU5 similar 11
AT3G28790	54.18	46.64	55.8	53.82	0	0	0	0	-1	0	-12.367	5.46e-183	protein_coding	Protein of unknown function (DUF1216)
AT3G44070	0.23	0	0.08	0.29	0	0	0	0	-1	0	-4.016	0.03605	protein_coding	Glycosyl hydrolase family 35 protein
AT3G55100	0.68	1.23	1.19	1.21	0	0	0	0	-1	0	-6.773	1.039e-10	protein_coding	ABC-2 type transporter family protein
AT3G62170	21.46	18.35	27.74	25.84	0	0	0	0	-1	0	-11.196	4.967e-96	protein_coding	VANGUARD 1 homolog 2
AT4G01470	1.67	1.54	4.43	2.14	0	0	0	0	-1	0	-7.943	4.735e-17	protein_coding	tonoplast intrinsic protein 1;3
AT4G25590	0.99	0.93	1.19	1.36	0	0	0	0	-1	0	-6.821	2.33e-11	protein_coding	actin depolymerizing factor 7
AT5G65690	4.11	3.7	4.58	3.78	0	0	0	0	-1	0	-8.668	6.062e-33	protein_coding	phosphoenolpyruvate carboxykinase 2
AT5G28237	1.37	1.93	1.9	1.14	0.24	1.25	0.17	0.42	-1	0.328076	-1.551	0.006672	protein_coding	Pyridoxal-5'-phosphate-dependent enzyme family protein
AT5G36150	0.38	1.31	1.03	1	0.16	0	0	0	-1	0.0430108	-4.179	6.53e-07	protein_coding	putative pentacyclic triterpene synthase 3
AT1G17700	5.48	4.93	5.22	4.93	3.28	3.53	3.27	3.34	-1	0.652724	-0.612	0.009292	protein_coding	prenylated RAB acceptor 1.F1
AT3G19130	45.5	64.75	49.79	51.83	29.41	34.45	37.88	32.6	-1	0.634068	-0.657	9.197e-05	protein_coding	RNA-binding protein 47B
AT3G10190	7.76	5.7	11.62	7.5	6.23	4.99	4.69	4.7	-1	0.632597	-0.654	0.01073	protein_coding	Calcium-binding EF-hand family protein
AT2G19110	56.61	54.19	54.46	51.9	33.41	31.29	35.03	36.78	-1	0.628615	-0.671	4.587e-05	protein_coding	heavy metal atpase 4
AT2G24240	6.16	8.94	6.09	10.99	5.36	4.99	3.27	5.64	-1	0.598508	-0.745	0.00929	protein_coding	BTB/POZ domain with WD40/YVTN repeat-like protein
AT2G28315	7.38	6.86	5.53	5.43	3.36	3.45	3.44	4.7	-1	0.593254	-0.764	0.002012	protein_coding	Nucleotide/sugar transporter family protein
AT1G52700	3.27	2.47	3.71	3.36	1.76	1.62	1.68	2.09	-1	0.558158	-0.852	0.003484	protein_coding	alpha/beta-Hydrolases superfamily protein
AT5G25460	296.84	219.54	282.64	245.85	104.87	129.56	139.02	137.81	-1	0.489305	-1.031	5.478e-11	protein_coding	Protein of unknown function, DUF642
AT5G02750	2.28	2.16	2.77	3.21	0.8	1.47	1.09	1.57	-1	0.473129	-1.088	0.002977	protein_coding	RING/U-box superfamily protein
AT2G05812	7.61	15.49	6.01	16.92	5.75	5.66	5.11	4.49	-1	0.456441	-1.128	0.000623	other_rna	other RNA
AT3G61630	13.16	20.12	12.65	21.63	7.03	7.57	7.96	6.9	-1	0.436057	-1.196	9.3e-09	protein_coding	cytokinin response factor 6
AT1G55760	15.07	22.28	16.91	23.34	7.83	8.08	6.7	8.36	-1	0.399098	-1.326	4.325e-14	protein_coding	BTB/POZ domain-containing protein
AT2G42040	18.11	40.01	15.97	43.4	14.79	8.01	9.8	10.76	-1	0.369053	-1.438	3.783e-06	protein_coding
AT2G39300	6.32	5.94	7.9	6.21	4.4	4.63	4.27	3.55	-1	0.638984	-0.635	0.006441	protein_coding
AT2G41540	39.87	34.53	47.03	36.69	21.58	27.1	25.64	23.2	-1	0.616747	-0.695	2.138e-06	protein_coding	6-phosphogluconate dehydrogenase family protein
AT4G03190	77.23	69.07	78.64	80.02	44.76	45.9	44.24	40.02	-1	0.573583	-0.801	7.544e-10	protein_coding	GRR1-like protein 1
AT1G69040	60.57	86.87	53.59	76.95	39.01	32.98	37.54	33.64	-1	0.515037	-0.957	8.062e-12	protein_coding	ACT domain repeat 4
AT1G04220	16.13	9.79	19.52	12.35	8.55	5.95	7.12	6.37	-1	0.48434	-1.042	2.551e-06	protein_coding	3-ketoacyl-CoA synthase 2
AT4G27460	1.6	2.16	0.95	3.64	0.56	0.66	0.42	0.21	-1	0.221557	-2.117	3.7e-05	protein_coding	Cystathionine beta-synthase (CBS) family protein
AT5G13380	7.76	6.09	12.96	13.56	3.84	0.07	1.68	0.1	-1	0.140946	-2.812	0.005741	protein_coding	Auxin-responsive GH3 family protein
AT1G71160	2.28	3.01	5.45	2.93	1.36	0.07	0	0.21	-1	0.119971	-3.01	3.578e-05	protein_coding	3-ketoacyl-CoA synthase 7
AT1G22380	2.36	2.78	3.71	4.78	0.4	0.22	0.5	0.42	-1	0.112986	-3.133	5.146e-11	protein_coding	UDP-glucosyl transferase 85A3
AT1G13140	8.52	8.09	12.96	10.64	2.4	0.22	0.17	0.21	-1	0.0746083	-3.711	2.41e-08	protein_coding	cytochrome P450, family 86, subfamily C, polypeptide 3
AT5G62290	12.02	11.25	12.8	16.49	9.03	8.23	8.3	9.4	-1	0.665145	-0.594	0.000191	protein_coding	nucleotide-sensitive chloride conductance regulator (ICln) family protein
AT5G02540	23.28	12.95	16.44	10.99	10.15	11.02	10.81	10.34	-1	0.664782	-0.587	0.01522	protein_coding	NAD(P)-binding Rossmann-fold superfamily protein
AT3G54120	6.24	4.86	7.11	5.5	4.32	3.75	4.11	3.55	-1	0.663433	-0.586	0.01322	protein_coding	Reticulon family protein
AT5G45850	4.49	3.47	4.9	4.43	3.68	2.72	2.01	3.03	-1	0.661654	-0.595	0.04938	protein_coding	Protein of unknown function (DUF688)
AT2G38290	41.09	42.47	37.31	38.91	23.1	30.48	26.4	25.6	-1	0.660784	-0.596	1.52e-05	protein_coding	ammonium transporter 2
AT3G61260	148.38	222.93	118.24	270.34	146.75	111.42	122.76	121.1	-1	0.660661	-0.598	0.01395	protein_coding	Remorin family protein
AT1G20970	116.8	183.31	95.24	176.96	106.06	87.62	91.09	91.74	-1	0.657878	-0.604	0.004309	protein_coding
AT2G25964	10.65	10.41	10.2	10.14	7.35	6.98	7.12	5.75	-1	0.657005	-0.6	0.01318	protein_coding
AT1G25560	61.86	117.17	69.55	115.07	69.78	62.94	56.65	49	-1	0.655493	-0.609	0.01278	protein_coding	AP2/B3 transcription factor family protein
AT1G46554	4.49	3.93	4.82	3	2.72	3.16	1.93	2.82	-1	0.654557	-0.604	0.03357	other_rna	other RNA
AT2G39130	12.78	22.74	14.46	23.56	11.99	11.09	10.81	14.21	-1	0.654066	-0.617	0.006762	protein_coding	Transmembrane amino acid transporter family protein
AT3G48410	4.34	4.32	5.53	4.5	2.8	3.23	2.09	4.07	-1	0.65222	-0.627	0.01025	protein_coding	alpha/beta-Hydrolases superfamily protein
AT2G33570	45.73	87.64	48.29	108.43	54.99	47.23	37.96	48.79	-1	0.651419	-0.619	0.01883	protein_coding	Domain of unknown function (DUF23)
AT3G51390	8.52	9.94	10.35	10.57	7.19	7.57	5.87	5.02	-1	0.651346	-0.607	0.003075	protein_coding	DHHC-type zinc finger family protein
AT1G49720	4.11	5.32	4.9	5	2.56	3.82	2.85	3.34	-1	0.650285	-0.618	0.01222	protein_coding	abscisic acid responsive element-binding factor 1
AT1G76240	10.81	7.09	12.09	8.92	4.8	6.9	5.11	8.46	-1	0.649447	-0.63	0.01018	protein_coding	Arabidopsis protein of unknown function (DUF241)
AT1G14210	14.23	19.12	16.2	19.92	9.43	12.05	11.82	11.81	-1	0.649345	-0.624	0.002578	protein_coding	Ribonuclease T2 family protein
AT2G44430	17.58	18.89	16.36	18.92	14.15	12.41	11.4	8.57	-1	0.648502	-0.615	0.0001551	protein_coding	DNA-binding bromodomain-containing protein
AT1G28710	9.36	8.25	11.54	10.14	6.79	4.92	7.79	5.96	-1	0.648002	-0.626	0.002376	protein_coding	Nucleotide-diphospho-sugar transferase family protein
AT3G19260	16.13	14.65	14.23	12.99	8.55	11.38	8.3	9.3	-1	0.647069	-0.623	0.0002347	protein_coding	LAG1 homologue 2
AT1G02370	8.14	9.33	9.09	8.78	7.03	6.54	4.78	4.49	-1	0.646293	-0.614	0.0007733	protein_coding	Tetratricopeptide repeat (TPR)-like superfamily protein
AT3G02875	8.52	15.34	13.28	11.64	8.07	8.74	7.71	7	-1	0.646166	-0.624	0.002806	protein_coding	Peptidase M20/M25/M40 family protein
AT1G11950	9.59	9.25	8.38	8.64	6.31	5.88	5.11	5.85	-1	0.645566	-0.629	0.0003828	protein_coding	Transcription factor jumonji (jmjC) domain-containing protein
AT5G61590	160.17	258.69	158	337.94	150.98	146.16	149.75	143.04	-1	0.644873	-0.633	0.007468	protein_coding	Integrase-type DNA-binding superfamily protein
AT2G17880	8.45	13.8	8.54	16.99	8.71	8.45	7.54	6.06	-1	0.643784	-0.631	0.03214	protein_coding	Chaperone DnaJ-domain superfamily protein
AT1G21750	83.09	88.03	93.66	85.09	60.99	60.23	56.14	47.85	-1	0.643696	-0.633	1.535e-07	protein_coding	PDI-like 1-1
AT2G16710	12.78	11.18	8.38	12.21	7.51	7.27	7.29	6.58	-1	0.643098	-0.634	0.01245	protein_coding	Iron-sulphur cluster biosynthesis family protein
AT5G64260	56.69	76.7	58.57	92.37	53.71	42.31	40.73	45.45	-1	0.640805	-0.642	6.719e-05	protein_coding	EXORDIUM like 2
AT3G15270	13.85	16.03	12.57	14.06	12.31	8.74	8.46	6.69	-1	0.640595	-0.632	0.000179	protein_coding	squamosa promoter binding protein-like 5
AT3G51660	5.1	8.94	5.93	3.85	2.64	5.51	3.02	4.07	-1	0.639798	-0.638	0.04854	protein_coding	Tautomerase/MIF superfamily protein
AT4G14840	4.03	3.55	3.48	5.57	2.96	2.28	2.77	2.61	-1	0.638605	-0.653	0.01534	protein_coding
AT1G26540	8.37	9.25	8.06	9.28	7.51	3.89	5.11	5.64	-1	0.633581	-0.661	0.005266	protein_coding	Agenet domain-containing protein
AT3G12510	2.66	2.62	4.11	3.57	2.16	2.13	1.93	1.99	-1	0.633488	-0.655	0.03303	protein_coding	MADS-box family protein
AT3G54880	23.44	32.76	19.36	45.26	18.22	19.24	19.44	19.54	-1	0.632677	-0.661	0.01693	protein_coding
AT1G20010	81.95	99.52	86.15	108.79	60.59	55.16	64.02	58.2	-1	0.63221	-0.662	2.035e-07	protein_coding	tubulin beta-5 chain
AT3G07520	13.77	10.48	11.86	10.49	7.35	8.45	7.79	5.85	-1	0.63176	-0.652	0.0004333	protein_coding	glutamate receptor 1.4
AT1G05805	29.3	47.79	27.51	41.19	25.58	21.59	25.98	18.81	-1	0.63077	-0.663	0.0001957	protein_coding	basic helix-loop-helix (bHLH) DNA-binding superfamily protein
AT1G79700	18.95	22.2	15.02	24.34	12.31	9.18	15.08	14.11	-1	0.629487	-0.672	0.004497	protein_coding	Integrase-type DNA-binding superfamily protein
AT1G33970	34.55	28.83	37.23	28.27	22.14	24.31	17.18	17.45	-1	0.629112	-0.663	5.134e-05	protein_coding	P-loop containing nucleoside triphosphate hydrolases superfamily protein
AT5G23800	3.96	3.08	4.35	3.71	2.96	1.98	1.68	2.82	-1	0.625166	-0.685	0.02551	protein_coding	DOMAIN OF UNKNOWN FUNCTION 724 10
AT4G17460	65.06	63.67	54.93	82.52	34.21	40.18	47.6	44.3	-1	0.624728	-0.68	0.000237	protein_coding	Homeobox-leucine zipper protein 4 (HB-4) / HD-ZIP protein
AT2G15680	11.26	15.49	10.35	13.99	9.11	6.68	8.13	7.94	-1	0.623605	-0.683	0.0002864	protein_coding	Calcium-binding EF-hand family protein
AT1G80245	4.41	4.86	4.51	6.92	3.12	2.72	4.44	2.61	-1	0.622705	-0.682	0.01548	protein_coding	Spc97 / Spc98 family of spindle pole body (SBP) component
AT4G19820	4.95	5.63	6.01	6.64	3.12	3.08	3.94	4.28	-1	0.620749	-0.697	0.01038	protein_coding	Glycosyl hydrolase family protein with chitinase insertion domain
AT1G34200	26.48	27.21	26.56	24.91	18.7	17.41	13.83	15.25	-1	0.619913	-0.686	4.364e-06	protein_coding	Glyceraldehyde-3-phosphate dehydrogenase-like family protein
AT4G00040	38.65	44.17	44.42	42.26	30.85	22.77	26.4	24.66	-1	0.617581	-0.695	3.725e-08	protein_coding	Chalcone and stilbene synthase family protein
AT5G15230	75.79	76	69.95	64.89	40.04	39.81	46.42	48.38	-1	0.609322	-0.717	3.056e-10	protein_coding	GAST1 protein homolog 4
AT1G62305	4.87	6.4	8.77	9.49	4.88	4.55	4.27	4.28	-1	0.608872	-0.713	0.007077	protein_coding	Core-2/I-branching beta-1,6-N-acetylglucosaminyltransferase family protein
AT3G53310	11.79	9.56	12.33	10.78	7.11	5.58	6.96	7.42	-1	0.608862	-0.719	0.002393	protein_coding	AP2/B3-like transcriptional factor family protein
AT1G22370	6.39	11.87	8.62	11.99	6.71	5.66	5.53	5.75	-1	0.608438	-0.717	0.002139	protein_coding	UDP-glucosyl transferase 85A5
AT1G75190	7.46	5.55	7.51	7	3.76	3.45	4.19	5.33	-1	0.607922	-0.728	0.01286	protein_coding
AT5G18490	31.2	38.31	26.64	37.33	21.74	21.89	19.02	18.39	-1	0.607132	-0.718	2.229e-05	protein_coding	Plant protein of unknown function (DUF946)
AT3G11580	3.88	5.47	3.24	3.43	2.4	1.84	2.35	3.13	-1	0.606742	-0.734	0.02994	protein_coding	AP2/B3-like transcriptional factor family protein
AT5G10820	5.86	6.48	6.16	4.35	3.36	3.53	3.27	3.66	-1	0.604814	-0.725	0.002253	protein_coding	Major facilitator superfamily protein
AT1G34315	5.63	8.56	7.11	5.14	4.32	3.89	3.6	4.18	-1	0.604766	-0.723	0.003538	protein_coding
AT2G01190	50.75	70.61	47.11	65.1	36.61	35.03	33.77	35.84	-1	0.604744	-0.726	6.298e-06	protein_coding	Octicosapeptide/Phox/Bem1p family protein
AT5G17490	2.97	4.09	2.37	2.93	1.76	2.13	2.01	1.57	-1	0.604369	-0.713	0.02685	protein_coding	RGA-like protein 3
AT1G15125	47.25	67.22	62.28	46.26	30.21	45.02	35.11	24.34	-1	0.603919	-0.725	0.003404	protein_coding	S-adenosyl-L-methionine-dependent methyltransferases superfamily protein
AT4G23690	7.15	4.32	6.8	5.78	3.84	3.89	3.94	2.82	-1	0.602495	-0.717	0.00174	protein_coding	Disease resistance-responsive (dirigent-like protein) family protein
AT1G75040	27.17	24.2	26.64	21.99	12.79	20.79	14.08	12.54	-1	0.602	-0.726	0.0001532	protein_coding	pathogenesis-related gene 5
AT1G11340	2.28	6.48	3.32	4.43	2.8	2.57	2.26	2.3	-1	0.601454	-0.727	0.03895	protein_coding	S-locus lectin protein kinase family protein
AT4G30500	5.63	4.01	6.96	7.5	4.24	3.6	3.52	3.13	-1	0.601245	-0.727	0.004426	protein_coding	Protein of unknown function (DUF788)
AT5G28300	48.39	46.48	51.45	40.26	26.46	29.53	29.16	26.96	-1	0.600868	-0.733	1.787e-10	protein_coding	Duplicated homeodomain-like superfamily protein
AT3G09350	11.72	26.21	10.83	31.62	13.99	11.75	11.23	11.18	-1	0.59903	-0.739	0.03583	protein_coding	Fes1A
AT1G19397	3.42	3.62	3.32	4.21	2.08	1.98	2.26	2.4	-1	0.59849	-0.749	0.004278	protein_coding
AT4G32290	16.13	13.49	15.1	14.06	8.31	9.62	6.79	10.45	-1	0.598333	-0.744	0.0001847	protein_coding	Core-2/I-branching beta-1,6-N-acetylglucosaminyltransferase family protein
AT3G27210	5.1	4.16	6.24	5.14	3.2	3.08	3.02	3.03	-1	0.597384	-0.739	0.0005699	protein_coding
AT3G05640	6.09	5.4	7.19	5.71	3.76	3.38	3.77	3.66	-1	0.597376	-0.743	0.003343	protein_coding	Protein phosphatase 2C family protein
AT1G19310	20.39	18.35	18.02	16.42	10.87	10.8	9.97	12.02	-1	0.596611	-0.747	2.034e-06	protein_coding	RING/U-box superfamily protein
AT1G21520	15.83	13.95	15.49	12.85	9.03	10.36	8.3	6.9	-1	0.595148	-0.737	1.271e-05	protein_coding
AT5G57240	3.27	3.47	3.71	3.21	1.76	2.35	2.09	1.88	-1	0.591508	-0.749	0.03165	protein_coding	OSBP(oxysterol binding protein)-related protein 4C
AT1G44890	2.74	3.47	3	3.36	1.68	1.47	2.6	1.67	-1	0.590294	-0.761	0.01021	protein_coding
AT3G62460	9.97	4.86	8.46	6.85	4.48	5.44	3.77	4.07	-1	0.58925	-0.754	0.001772	protein_coding	Putative endonuclease or glycosyl hydrolase
AT3G61900	3.04	4.63	2.53	2.78	2.24	1.84	1.68	1.88	-1	0.588598	-0.761	0.007643	protein_coding	SAUR-like auxin-responsive protein family
AT5G62230	13.77	12.56	16.99	11.71	9.03	7.27	7.29	8.78	-1	0.588225	-0.767	8.379e-06	protein_coding	ERECTA-like 1
AT1G70800	3.42	3.62	5.3	4	2.64	2.06	3.02	1.88	-1	0.587515	-0.757	0.005131	protein_coding	Calcium-dependent lipid-binding (CaLB domain) family protein
AT5G42330	2.43	3.01	3.4	3.28	2.08	1.91	1.76	1.36	-1	0.586634	-0.755	0.0394	protein_coding
AT1G75250	12.17	14.65	12.65	14.63	6.63	8.45	8.63	7.94	-1	0.585028	-0.773	0.0004473	protein_coding	RAD-like 6
AT2G33051	9.06	10.18	6.8	9.21	4.8	5.8	5.11	4.91	-1	0.584965	-0.769	0.0003457	other_rna	other RNA
AT3G17890	4.03	2.39	3.71	2.36	1.52	1.84	1.93	1.99	-1	0.582866	-0.781	0.02049	protein_coding
AT2G35310	9.82	5.24	5.22	6.28	5.83	3.45	2.93	3.24	-1	0.581702	-0.775	0.01924	protein_coding	Transcriptional factor B3 family protein
AT4G39550	5.02	4.93	5.06	5.14	4.08	2.72	2.93	1.99	-1	0.581638	-0.764	0.00126	protein_coding	Galactose oxidase/kelch repeat superfamily protein
AT1G70510	4.72	4.01	6.01	3.93	3.92	2.06	2.26	2.61	-1	0.581146	-0.778	0.007479	protein_coding	KNOTTED-like from Arabidopsis thaliana 2
AT2G04570	99.07	94.74	109.55	90.37	66.82	53.76	50.36	57.05	-1	0.579052	-0.788	2.333e-10	protein_coding	GDSL-like Lipase/Acylhydrolase superfamily protein
AT5G63990	5.17	6.24	4.74	5.21	2.72	3.75	3.35	2.51	-1	0.577247	-0.78	0.001377	protein_coding	Inositol monophosphatase family protein
AT1G80325	2.43	3.93	3.32	2.78	2.24	1.25	1.51	2.19	-1	0.577047	-0.804	0.02751	other_rna	other RNA
AT4G39090	297.83	375.79	300.74	364.07	203.34	198.46	192.9	177.31	-1	0.576803	-0.794	2.101e-08	protein_coding	Papain family cysteine protease
AT1G23052	7.15	10.25	6.48	13.35	7.27	4.26	5.95	3.87	-1	0.573462	-0.798	0.008292	other_rna	other RNA
AT5G57565	11.72	25.59	11.86	29.05	11.67	12.05	11.65	9.3	-1	0.571082	-0.807	0.01308	protein_coding	Protein kinase superfamily protein
AT4G15440	14.99	18.58	16.99	12.21	9.67	10.36	7.79	7.84	-1	0.568106	-0.808	2.413e-05	protein_coding	hydroperoxide lyase 1
AT1G48750	39.26	30.76	40.39	44.12	28.53	21.52	21.54	15.57	-1	0.564033	-0.823	0.0001105	protein_coding	Bifunctional inhibitor/lipid-transfer protein/seed storage 2S albumin superfamily protein
AT3G52770	3.27	1.85	2.77	1.78	1.28	1.76	1.26	1.15	-1	0.563599	-0.806	0.03357	protein_coding	protein binding
AT2G27200	3.73	7.01	5.93	5.35	3.52	3.6	2.68	2.61	-1	0.563579	-0.813	0.0008181	protein_coding	P-loop containing nucleoside triphosphate hydrolases superfamily protein
AT1G11120	6.39	4.55	6.16	4.07	2.8	3.23	3.35	2.51	-1	0.561644	-0.819	0.0006823	protein_coding
AT5G59780	54.25	47.95	53.03	48.33	25.58	31.88	27.23	29.15	-1	0.559245	-0.838	1.879e-09	protein_coding	myb domain protein 59
AT1G32190	14.15	14.11	16.6	18.56	8.63	7.49	8.88	10.45	-1	0.558972	-0.848	6.262e-07	protein_coding	alpha/beta-Hydrolases superfamily protein
AT2G42900	4.57	2.24	4.27	6	2.24	1.76	3.35	2.19	-1	0.558548	-0.84	0.02148	protein_coding	Plant basic secretory protein (BSP) family protein
AT2G37890	2.89	4.01	3.24	3.07	1.36	2.35	2.09	1.57	-1	0.557911	-0.823	0.002872	protein_coding	Mitochondrial substrate carrier family protein
AT1G54840	2.89	2.16	1.74	2.78	2	0.95	1.09	1.25	-1	0.552769	-0.853	0.02103	protein_coding	HSP20-like chaperones superfamily protein
AT3G25190	4.03	4.39	3.32	5.43	2.8	3.01	1.93	1.67	-1	0.548049	-0.851	0.008305	protein_coding	Vacuolar iron transporter (VIT) family protein
AT1G70690	5.55	10.18	7.19	7.14	4.24	5.14	2.68	4.39	-1	0.547239	-0.867	0.01047	protein_coding	Receptor-like protein kinase-related family protein
AT4G05120	15.83	22.89	15.33	25.98	12.79	10.87	8.63	11.49	-1	0.547045	-0.871	2.318e-05	protein_coding	Major facilitator superfamily protein
AT5G24420	22.83	35.38	21.66	18.35	10.63	13.96	15.92	13.16	-1	0.546426	-0.871	0.0004303	protein_coding	6-phosphogluconolactonase 5
AT3G10120	8.37	18.35	8.54	15.35	6.79	7.2	6.37	7.1	-1	0.542581	-0.882	0.001908	protein_coding
AT5G44680	103.11	238.81	98.88	264.55	87.76	83.07	98.55	112.95	-1	0.542043	-0.884	0.001011	protein_coding	DNA glycosylase superfamily protein
AT1G69230	3.58	3.47	4.51	4.35	2.4	2.42	2.6	1.15	-1	0.538655	-0.862	0.0007792	protein_coding	SPIRAL1-like2
AT2G45315	6.92	9.71	7.51	6.57	3.84	4.33	4.19	4.18	-1	0.538587	-0.89	0.0001846	other_rna	other RNA
AT4G24275	4.72	3.31	4.98	5.64	2.24	2.06	2.68	3.03	-1	0.536729	-0.91	0.003388	protein_coding
AT2G40970	12.86	11.49	8.69	16.13	7.75	6.54	6.12	5.96	-1	0.536303	-0.897	8.054e-06	protein_coding	Homeodomain-like superfamily protein
AT3G19930	123.57	131.27	101.41	144.56	75.69	73.08	58.99	60.29	-1	0.535233	-0.901	3.508e-11	protein_coding	sugar transporter 4
AT3G58850	10.27	12.64	10.04	15.78	6.71	6.83	5.53	6.9	-1	0.532937	-0.909	1.959e-05	protein_coding	phy rapidly regulated 2
AT4G19430	19.18	21.89	26.48	19.63	14.79	11.83	9.72	10.03	-1	0.531888	-0.906	3.127e-06	protein_coding
AT5G64080	27.62	30.37	28.85	30.34	16.47	15.79	14.75	15.25	-1	0.531319	-0.911	1.9e-10	protein_coding	Bifunctional inhibitor/lipid-transfer protein/seed storage 2S albumin superfamily protein
AT3G53980	4.64	5.01	6.96	5.35	4.4	2.35	2.26	2.61	-1	0.529144	-0.911	0.001447	protein_coding	Bifunctional inhibitor/lipid-transfer protein/seed storage 2S albumin superfamily protein
AT5G20230	53.26	98.05	36.75	135.99	34.85	51.27	43.57	38.97	-1	0.520475	-0.942	0.007579	protein_coding	blue-copper-binding protein
AT2G18350	7.76	11.64	8.38	7.5	5.59	3.97	4.19	4.6	-1	0.520125	-0.942	3.908e-06	protein_coding	homeobox protein 24
AT1G73640	3.5	2.7	5.22	4	2.32	1.91	2.01	1.78	-1	0.520104	-0.935	0.01156	protein_coding	RAB GTPase homolog A6A
AT5G60910	22.14	17.73	22.76	25.2	12.23	11.83	9.97	11.49	-1	0.518274	-0.948	9.335e-10	protein_coding	AGAMOUS-like 8
AT3G13640	1.98	2.16	2.37	2	1.12	1.47	0.67	1.15	-1	0.518214	-0.932	0.01206	protein_coding	RNAse l inhibitor protein 1
AT3G13450	25.41	26.36	23.16	37.19	13.51	14.18	14.5	15.88	-1	0.517927	-0.952	3.862e-07	protein_coding	Transketolase family protein
AT1G70270	6.54	9.79	9.09	6.07	5.59	4.04	3.52	3.13	-1	0.51699	-0.939	0.0004553	protein_coding
AT3G10450	29.83	25.9	31.69	27.48	13.19	16.53	15.08	14.42	-1	0.515405	-0.953	1.949e-13	protein_coding	serine carboxypeptidase-like 7
AT4G36920	23.51	31.84	31.77	36.05	15.27	17.7	12.99	17.45	-1	0.514817	-0.959	8.43e-11	protein_coding	Integrase-type DNA-binding superfamily protein
AT1G23730	6.47	7.94	9.33	9.64	3.04	4.48	4.44	5.22	-1	0.514679	-0.964	0.000104	protein_coding	beta carbonic anhydrase 3
AT2G17470	1.83	3.39	3.4	2.71	1.76	1.91	1.01	1.15	-1	0.514563	-0.934	0.00597	protein_coding	Aluminium activated malate transporter family protein
AT3G60890	2.74	3.55	3.87	3.5	2.56	1.62	1.59	1.25	-1	0.513909	-0.942	0.004006	protein_coding	protein binding
AT4G38580	12.86	10.02	13.12	13.49	6.15	5.07	8.04	6.16	-1	0.513639	-0.964	6.514e-08	protein_coding	farnesylated protein 6
AT5G15970	86.44	120.02	98.48	102.44	57.07	52.96	52.21	45.03	-1	0.508788	-0.974	4.408e-10	protein_coding	stress-responsive protein (KIN2) / stress-induced protein (KIN2) / cold-responsive protein (COR6.6) / cold-regulated protein (COR6.6)
AT1G20440	172.27	327.53	174.67	375.99	127.17	140.58	138.52	127.57	-1	0.508196	-0.977	1.4e-05	protein_coding	cold-regulated 47
AT3G05675	8.9	11.49	8.85	12.42	4.8	5.36	5.03	5.96	-1	0.507681	-0.985	1.774e-08	protein_coding	BTB/POZ domain-containing protein
AT3G14395	3.04	0.93	1.98	0.64	1.28	0.59	0.84	0.63	-1	0.506829	-0.96	0.03882	protein_coding
AT1G75750	176.76	379.64	156.02	500.63	179.92	129.64	138.77	162.99	-1	0.503953	-0.989	0.006016	protein_coding	GAST1 protein homolog 1
ATMG01390	369.81	80.24	120.45	95.94	69.78	82.33	87.23	96.12	-1	0.503361	-0.99	0.04199	NA	NA
AT2G22680	10.65	11.79	12.49	12.71	6.39	4.85	6.96	5.75	-1	0.502729	-0.994	2.311e-09	protein_coding	Zinc finger (C3HC4-type RING finger) family protein
AT3G14440	5.71	5.78	3.71	4.85	1.84	3.53	1.84	2.82	-1	0.500249	-0.996	0.0008687	protein_coding	nine-cis-epoxycarotenoid dioxygenase 3
AT1G58460	2.66	3.31	3.32	3	2.96	1.1	1.42	0.63	-1	0.497152	-0.98	0.008864	protein_coding
AT5G03250	3.96	3.39	4.03	4.64	1.68	1.84	2.35	2.09	-1	0.496879	-1.015	0.0002005	protein_coding	Phototropic-responsive NPH3 family protein
AT2G15960	25.19	38.31	17.07	40.05	15.91	12.34	13.83	17.66	-1	0.495274	-1.016	0.0008089	protein_coding
AT1G17460	3.8	2.62	3.56	3.64	2	1.54	1.01	2.19	-1	0.49486	-1.028	0.0002784	protein_coding	TRF-like 3
AT1G24400	8.6	11.79	10.59	9.57	4	6.24	5.2	4.6	-1	0.494205	-1.009	1.476e-06	protein_coding	lysine histidine transporter 2
AT4G39670	1.9	6.17	1.58	3.21	1.52	2.06	1.59	1.15	-1	0.491446	-1.01	0.0371	protein_coding	Glycolipid transfer protein (GLTP) family protein
AT2G47460	3.35	1.7	4.03	1.93	1.92	1.03	1.09	1.36	-1	0.490463	-1.022	0.03264	protein_coding	myb domain protein 12
AT2G33810	35.15	34.3	35.49	51.04	26.22	16.67	17.26	15.88	-1	0.487434	-1.035	5.375e-06	protein_coding	squamosa promoter binding protein-like 3
AT5G47240	7	20.58	8.62	10.57	6.07	8.23	5.2	3.13	-1	0.483857	-1.036	0.003074	protein_coding	nudix hydrolase homolog 8
AT5G22920	88.19	219.69	58.73	280.9	92.16	54.06	91.51	75.02	-1	0.483004	-1.05	0.01396	protein_coding	CHY-type/CTCHY-type/RING-type Zinc finger protein
AT5G14090	16.74	15.42	13.75	14.42	8.39	7.2	7.21	6.27	-1	0.48185	-1.047	5.722e-10	protein_coding
AT3G09910	2.51	3.31	3.24	4.14	1.12	2.35	1.84	1.04	-1	0.481061	-1.028	0.002034	protein_coding	RAB GTPase homolog C2B
AT3G14060	3.42	3.55	3.4	4.43	2	1.84	1.59	1.67	-1	0.47973	-1.053	0.002458	protein_coding
AT5G34795	2.66	1.93	3.08	0.93	1.2	1.03	0.5	1.36	-1	0.475581	-1.071	0.03121	pseudogene
AT3G47160	11.49	18.73	9.72	16.28	5.44	5.58	8.04	7.63	-1	0.474742	-1.081	4.306e-06	protein_coding	RING/U-box superfamily protein
AT4G24015	4.95	6.78	4.43	7.07	1.84	3.23	3.52	2.4	-1	0.473095	-1.073	0.0002153	protein_coding	RING/U-box superfamily protein
AT5G47600	3.65	3.7	4.74	5	2.64	1.4	1.84	2.19	-1	0.472206	-1.085	0.005955	protein_coding	HSP20-like chaperones superfamily protein
AT5G62165	6.39	5.16	5.93	5.5	4.08	2.86	1.68	2.19	-1	0.470409	-1.072	6.231e-05	protein_coding	AGAMOUS-like 42
AT1G32460	47.71	92.96	37.86	124.21	32.53	35.25	38.88	34.48	-1	0.466209	-1.101	0.001246	protein_coding
AT1G01590	3.2	2.16	5.22	3.21	1.6	1.1	1.59	2.09	-1	0.462654	-1.127	0.0004866	protein_coding	ferric reduction oxidase 1
AT1G65240	1.22	1.62	0.79	2.78	0.4	0.88	0.84	0.84	-1	0.461778	-1.12	0.03173	protein_coding	Eukaryotic aspartyl protease family protein
AT3G03910	6.24	8.56	9.64	9.07	3.92	4.33	4.19	3.03	-1	0.461653	-1.102	1.513e-06	protein_coding	glutamate dehydrogenase 3
AT4G31620	6.54	4.93	3.32	7.21	2.32	1.84	2.26	3.66	-1	0.458182	-1.145	0.001256	protein_coding	Transcriptional factor B3 family protein
AT3G62040	3.8	4.24	6.01	5.85	1.92	2.06	3.77	1.25	-1	0.452261	-1.13	0.0005379	protein_coding	Haloacid dehalogenase-like hydrolase (HAD) superfamily protein
AT4G14270	21.91	21.89	24.74	26.56	12.15	11.53	9.72	9.51	-1	0.451209	-1.144	6.091e-09	protein_coding
AT5G62730	6.24	10.87	12.33	11.99	6.55	4.26	3.69	4.18	-1	0.450881	-1.144	1.266e-05	protein_coding	Major facilitator superfamily protein
ATMG00020	460.06	116.47	146.3	140.41	98.39	92.25	93.1	104.48	-1	0.449724	-1.153	0.01033	NA	NA
AT4G39070	3.65	8.79	3.71	12.78	3.28	3.82	3.18	2.72	-1	0.449361	-1.15	0.02551	protein_coding	B-box zinc finger family protein
AT5G66630	10.12	14.95	12.01	16.35	6.47	8.08	4.53	4.91	-1	0.448999	-1.145	1.864e-07	protein_coding	DA1-related protein 5
AT4G12080	3.88	3.93	2.92	3.78	2.4	1.62	1.51	0.94	-1	0.445899	-1.142	0.0004561	protein_coding	AT-hook motif nuclear-localized protein 1
AT4G17483	1.29	2.08	1.66	2	0.72	1.18	0.92	0.31	-1	0.445235	-1.121	0.02146	protein_coding	alpha/beta-Hydrolases superfamily protein
AT5G09980	1.07	1.7	1.03	1.57	0.4	0.59	0.67	0.73	-1	0.445065	-1.175	0.008134	protein_coding	elicitor peptide 4 precursor
AT3G20470	93.37	79.01	84.1	52.25	37.97	26.44	34.94	37.09	-1	0.44194	-1.178	6.867e-06	protein_coding	glycine-rich protein 5
AT5G28646	1.29	0.85	1.19	1	0.24	0.59	0.34	0.73	-1	0.438799	-1.204	0.02052	protein_coding	TPX2 (targeting protein for Xklp2) protein family
AT3G19550	4.19	5.7	4.51	4.07	1.76	2.5	1.84	1.78	-1	0.426638	-1.216	0.0002921	protein_coding
AT5G05320	1.83	2	1.11	1.36	0.24	0.73	0.67	1.04	-1	0.425397	-1.247	0.01013	protein_coding	FAD/NAD(P)-binding oxidoreductase family protein
AT3G18550	3.96	2.24	2.05	2.28	1.84	0.88	0.59	1.15	-1	0.423552	-1.235	0.002492	protein_coding	TCP family transcription factor
AT1G05420	1.83	2.24	2.21	2.64	0.88	0.73	1.51	0.63	-1	0.420404	-1.234	0.001596	protein_coding	ovate family protein 12
AT1G74590	1.37	1.39	1.34	0.64	0	1.03	0.75	0.21	-1	0.419831	-1.186	0.04592	protein_coding	glutathione S-transferase TAU 10
AT1G35830	1.9	2.16	2.13	1.5	0.8	0.51	1.59	0.31	-1	0.417425	-1.228	0.01154	protein_coding	VQ motif-containing protein
AT2G36307	4.64	5.4	4.51	5.14	2.24	1.91	2.35	1.67	-1	0.414931	-1.258	1.304e-07	other_rna	other RNA
AT5G24910	1.67	1.31	1.34	1.07	0.8	0.51	0.59	0.31	-1	0.410019	-1.244	0.009818	protein_coding	cytochrome P450, family 714, subfamily A, polypeptide 1
AT5G50450	6.24	9.17	4.03	8.78	3.76	2.35	2.26	3.13	-1	0.407512	-1.297	0.0001538	protein_coding	HCP-like superfamily protein with MYND-type zinc finger
AT4G32810	1.75	4.55	2.53	5.43	1.12	2.2	1.26	1.04	-1	0.394109	-1.324	0.01187	protein_coding	carotenoid cleavage dioxygenase 8
AT3G10570	33.4	35.15	47.82	42.47	19.9	12.56	13.58	16.09	-1	0.391148	-1.355	1.249e-15	protein_coding	cytochrome P450, family 77, subfamily A, polypeptide 6
AT1G54000	8.67	8.56	7.9	5.07	2.72	2.86	2.93	3.24	-1	0.389073	-1.362	3.532e-09	protein_coding	GDSL-like Lipase/Acylhydrolase superfamily protein
AT1G68862	2.66	2.78	2.92	2.5	1.52	0.73	0.59	1.36	-1	0.38674	-1.383	2.599e-05	protein_coding
AT1G02205	230.94	179.37	255.37	208.66	122.21	70.95	69.47	75.02	-1	0.386177	-1.372	5.956e-14	protein_coding	Fatty acid hydroxylase superfamily
AT5G37300	44.97	31.91	55.41	37.69	24.22	13.22	12.99	14.84	-1	0.383986	-1.379	1.335e-11	protein_coding	O-acyltransferase (WSD1-like) family protein
AT5G24820	1.14	1.39	1.58	1.5	0.64	0.15	0.42	0.94	-1	0.383244	-1.431	0.007501	protein_coding	Eukaryotic aspartyl protease family protein
AT1G20080	0.99	0.85	1.74	1.28	1.12	0.22	0.42	0.1	-1	0.382716	-1.327	0.01764	protein_coding	Calcium-dependent lipid-binding (CaLB domain) family protein
AT3G17675	1.22	1.39	1.26	2.14	1.2	0	0.25	0.84	-1	0.381032	-1.421	0.01546	protein_coding	Cupredoxin superfamily protein
AT1G29195	3.2	1.93	3.56	2.93	0.88	0.88	1.51	1.15	-1	0.380379	-1.394	0.0003164	protein_coding
AT1G59640	13.92	11.1	19.44	12.78	6.55	5.73	4.11	5.33	-1	0.379455	-1.393	3.614e-10	protein_coding	BIG PETAL P
AT1G78270	35.15	51.49	33.99	53.9	14.95	16.23	20.2	14.84	-1	0.379419	-1.397	5.848e-16	protein_coding	UDP-glucosyl transferase 85A4
AT4G36740	1.29	0.62	1.9	1.07	0.32	0.95	0.25	0.31	-1	0.375	-1.344	0.02254	protein_coding	homeobox protein 40
AT3G17580	2.74	2.85	2.45	1.43	1.12	0.51	1.26	0.63	-1	0.3717	-1.41	0.0001957	protein_coding
AT5G24580	35.76	28.98	33.27	32.48	14.63	10.65	12.07	10.76	-1	0.368687	-1.437	1.477e-21	protein_coding	Heavy metal transport/detoxification superfamily protein
AT5G24270	5.48	10.41	6.09	10.71	2.32	4.48	2.09	3.13	-1	0.367697	-1.436	2.19e-05	protein_coding	Calcium-binding EF-hand family protein
AT4G37400	5.17	5.16	4.51	5.07	1.52	1.47	1.93	2.4	-1	0.367654	-1.464	1.408e-08	protein_coding	cytochrome P450, family 81, subfamily F, polypeptide 3
AT5G64572	6.32	7.71	3.24	8.07	2.8	2.72	1.42	2.3	-1	0.364641	-1.449	0.0002528	other_rna	other RNA
AT5G61610	1.45	1.93	2.05	2.78	0.56	1.03	0.75	0.63	-1	0.361754	-1.44	0.0001013	protein_coding	Oleosin family protein
AT3G25290	23.06	13.26	32.64	15.7	7.51	10.8	6.79	5.33	-1	0.359438	-1.467	7.974e-08	protein_coding	Auxin-responsive family protein
AT1G26780	3.27	4.09	3.24	4.43	1.68	1.76	1.01	0.94	-1	0.358616	-1.444	4.815e-08	protein_coding	myb domain protein 117
AT3G52130	8.14	6.48	6.8	7	6.63	0.37	1.26	1.78	-1	0.353272	-1.496	0.01716	protein_coding	Bifunctional inhibitor/lipid-transfer protein/seed storage 2S albumin superfamily protein
AT2G01520	4.26	2.54	5.61	2.57	2.56	1.1	0.59	1.04	-1	0.353138	-1.485	0.001995	protein_coding	MLP-like protein 328
AT2G01340	17.12	30.53	14.31	26.7	9.99	6.24	7.54	7.52	-1	0.352921	-1.501	9.683e-07	protein_coding
AT3G61160	3.96	3.39	3.16	3	1.52	1.18	1.01	1.04	-1	0.351591	-1.49	5.713e-08	protein_coding	Protein kinase superfamily protein
AT3G63470	2.51	2	3.4	2.64	1.2	0.59	1.59	0.31	-1	0.349763	-1.488	0.003474	protein_coding	serine carboxypeptidase-like 40
AT1G05340	2.21	15.34	1.9	2.5	1.44	1.69	2.26	2.19	-1	0.34533	-1.531	0.01434	protein_coding
AT2G05518	3.35	3.93	3.48	6.07	1.36	1.18	1.76	1.46	-1	0.342246	-1.551	1.545e-06	other_rna	other RNA
AT1G12080	43.14	37.08	45.68	55.32	15.99	16.75	16.51	12.75	-1	0.342126	-1.543	1.317e-23	protein_coding	Vacuolar calcium-binding protein-related
AT3G04960	8.98	8.56	7.51	9.35	3.04	2.64	2.93	3.13	-1	0.341279	-1.553	3.019e-13	protein_coding	Domain of unknown function (DUF3444)
AT5G20810	0.91	1.7	1.19	1.43	0.32	0.37	0.25	0.84	-1	0.340344	-1.593	0.004461	protein_coding	SAUR-like auxin-responsive protein family
AT1G51402	4.72	5.09	2.05	1.64	1.52	1.25	1.17	0.63	-1	0.338519	-1.538	0.002267	protein_coding
AT3G53232	1.98	2.39	1.19	1.71	0.64	0.59	0.17	1.04	-1	0.335626	-1.596	0.001064	protein_coding	ROTUNDIFOLIA like 1
AT4G32480	9.44	14.11	7.75	24.2	5.04	4.19	4.86	4.49	-1	0.334775	-1.578	3.83e-06	protein_coding	Protein of unknown function (DUF506)
AT1G52200	21.23	31.76	17.7	32.27	6.47	9.77	8.88	8.88	-1	0.330225	-1.598	4.946e-13	protein_coding	PLAC8 family protein
AT4G36410	9.13	21.35	6.72	19.2	4.08	5.51	3.94	5.02	-1	0.328901	-1.604	2.017e-06	protein_coding	ubiquitin-conjugating enzyme 17
AT1G07150	1.07	4.63	1.82	7.85	0.56	0.88	1.42	2.19	-1	0.328562	-1.616	0.0166	protein_coding	mitogen-activated protein kinase kinase kinase 13
AT4G03140	5.17	10.64	3.4	10.28	2.16	2.5	2.93	1.99	-1	0.324856	-1.617	5.903e-05	protein_coding	NAD(P)-binding Rossmann-fold superfamily protein
AT1G29230	1.07	1.16	2.21	2.28	0.48	1.03	0.34	0.31	-1	0.321429	-1.574	0.0007322	protein_coding	CBL-interacting protein kinase 18
AT5G45630	1.6	2.31	1.66	1.07	0.72	0.22	0.67	0.52	-1	0.320783	-1.63	0.00246	protein_coding	Protein of unknown function, DUF584
AT3G03450	15.37	11.18	17.78	12.56	5.28	4.7	4.27	3.97	-1	0.320267	-1.633	1.856e-16	protein_coding	RGA-like 2
AT1G02070	1.45	1.93	3.32	2.43	0.8	0.95	0.75	0.42	-1	0.319825	-1.592	4.225e-05	protein_coding
AT3G54490	0.23	0.62	0.71	0.64	0.16	0.15	0.08	0.31	-1	0.318182	-1.643	0.04232	protein_coding	RNA polymerase II fifth largest subunit, E
AT4G17470	2.51	37.39	1.58	3.85	3.2	3.97	4.19	3.03	-1	0.31745	-1.652	0.04447	protein_coding	alpha/beta-Hydrolases superfamily protein
AT1G34044	0.91	1.93	0.95	2.43	0.16	0.51	0.67	0.63	-1	0.31672	-1.663	0.001586	pseudogene
AT1G24600	1.6	2.62	1.98	1.43	0.4	0.51	0.25	1.25	-1	0.315858	-1.704	0.000176	protein_coding
AT1G05680	6.92	20.04	6.56	5	0.48	9.62	1.09	0.94	-1	0.314901	-1.653	0.03173	protein_coding	Uridine diphosphate glycosyltransferase 74E2
AT5G15160	7.84	3.78	8.62	7.21	2.16	2.72	2.09	1.67	-1	0.314754	-1.649	6.891e-08	protein_coding	BANQUO 2
AT1G58430	20.09	18.11	24.58	17.49	8.63	3.67	6.03	6.79	-1	0.312944	-1.678	3.043e-10	protein_coding	GDSL-like Lipase/Acylhydrolase family protein
AT4G04450	1.22	1.93	1.34	1.64	0.56	0.29	0.75	0.31	-1	0.311582	-1.648	8.833e-05	protein_coding	WRKY family transcription factor
AT2G35150	5.48	4.09	6.4	5.92	1.92	1.54	2.18	1.15	-1	0.310187	-1.67	1.793e-09	protein_coding	EXORDIUM like 7
AT1G74670	110.11	94.66	100.69	56.75	17.82	23.58	32.85	37.93	-1	0.30971	-1.693	8.536e-13	protein_coding	Gibberellin-regulated family protein
AT1G07128	3.12	6.09	3.16	4.78	1.84	1.32	1.51	0.63	-1	0.309038	-1.667	1.422e-05	other_rna	other RNA
AT1G02630	4.64	4.93	3.95	5.21	1.52	1.54	1.09	1.57	-1	0.305392	-1.71	2.129e-12	protein_coding	Nucleoside transporter family protein
AT1G72230	44.97	31.76	51.14	48.04	13.51	13.96	12.23	13.9	-1	0.304701	-1.714	6.678e-25	protein_coding	Cupredoxin superfamily protein
AT5G44540	20.16	11.02	11.78	9.14	9.35	0.51	2.77	3.24	-1	0.304607	-1.712	0.003349	protein_coding	Tapetum specific protein TAP35/TAP44
AT3G28500	34.7	31.99	35.49	40.69	17.1	7.27	9.39	9.3	-1	0.301393	-1.728	4.945e-19	protein_coding	60S acidic ribosomal protein family
AT5G34790	3.35	4.24	4.19	3.07	0.72	0.88	1.34	1.46	-1	0.296296	-1.767	3.862e-07	transposable_element_gene	transposable element gene
AT4G36040	208.87	375.63	177.76	439.66	93.44	84.1	93.52	80.56	-1	0.292549	-1.773	2.214e-14	protein_coding	Chaperone DnaJ-domain superfamily protein
AT2G42540	16.44	20.81	21.81	25.98	7.75	6.02	6.03	4.81	-1	0.289393	-1.779	1.522e-24	protein_coding	cold-regulated 15a
AT5G53190	2.89	2.85	4.11	4.64	2.08	0.37	0.17	1.57	-1	0.289165	-1.805	0.0004769	protein_coding	Nodulin MtN3 family protein
AT3G06100	1.07	3.08	3	5.85	2.56	0.22	0.34	0.63	-1	0.288462	-1.783	0.01497	protein_coding	NOD26-like intrinsic protein 7;1
AT3G52820	1.83	2.08	3.32	1.36	0.24	0.37	1.01	0.84	-1	0.28638	-1.825	0.0001091	protein_coding	purple acid phosphatase 22
AT5G62320	1.75	0.69	1.5	1.43	1.04	0.07	0.42	0	-1	0.284916	-1.749	0.009501	protein_coding	myb domain protein 99
AT1G69120	19.56	16.5	27.74	17.85	7.83	5.21	5.7	4.49	-1	0.284507	-1.803	3.194e-18	protein_coding	K-box region and MADS-box transcription factor family protein
AT3G02390	2.36	5.24	2.85	5.14	0.96	0.95	1.51	0.94	-1	0.279666	-1.828	3.676e-07	protein_coding
AT3G59530	23.89	22.59	24.03	20.99	9.19	4.77	4.86	6.69	-1	0.278798	-1.844	2.238e-22	protein_coding	Calcium-dependent phosphotriesterase superfamily protein
AT1G65970	1.22	1.23	2.45	2.14	0.96	0.44	0.25	0.31	-1	0.278409	-1.798	0.000662	protein_coding	thioredoxin-dependent peroxidase 2
AT2G01020	6.62	2.39	3.48	5.14	1.2	0.73	1.09	1.88	-1	0.277935	-1.862	5.569e-05	ribosomal_rna	5.8SrRNA
AT5G66700	1.83	1.23	1.58	1.43	0.72	0.29	0.25	0.42	-1	0.276771	-1.827	0.0002798	protein_coding	homeobox 53
AT4G14130	20.24	30.45	20	39.62	11.67	5.8	5.95	7.1	-1	0.276675	-1.852	3.56e-11	protein_coding	xyloglucan endotransglucosylase/hydrolase 15
AT4G25950	2.05	2.93	3	2.5	0.88	1.18	0.67	0.1	-1	0.270038	-1.802	2.576e-07	protein_coding	vacuolar ATP synthase G3
AT2G13570	1.29	1.16	2.85	1.86	0.96	0.29	0.34	0.31	-1	0.265363	-1.872	0.0002447	protein_coding	nuclear factor Y, subunit B7
AT4G24890	0.15	1.16	1.66	1.64	0.08	0.37	0.34	0.42	-1	0.262473	-1.922	0.03712	protein_coding	purple acid phosphatase 24
AT2G30600	81.11	226.32	62.52	208.66	39.32	27.25	42.57	41.58	-1	0.260486	-1.941	1.044e-07	protein_coding	BTB/POZ domain-containing protein
AT5G59845	4.49	4.32	6.48	6.64	2.88	0.66	1.01	1.15	-1	0.259918	-1.935	2.19e-06	protein_coding	Gibberellin-regulated family protein
AT1G61070	7.46	5.55	8.69	8.78	4.32	0.22	1.84	1.46	-1	0.257218	-1.953	0.0119	protein_coding	low-molecular-weight cysteine-rich 66
AT3G47220	1.6	1.39	2.29	1.57	0.32	0.29	0.5	0.63	-1	0.254015	-1.988	2.522e-05	protein_coding	phosphatidylinositol-speciwc phospholipase C9
AT2G41905	6.7	5.24	10.83	9.21	2.88	1.91	1.76	1.57	-1	0.253909	-1.963	6.31e-11	protein_coding
AT5G15720	1.6	1.54	2.85	2.07	0.96	0.07	0.25	0.73	-1	0.24938	-2.014	9.506e-05	protein_coding	GDSL-motif lipase 7
AT1G02050	26.25	26.83	22.21	30.27	15.11	3.45	4.61	3.13	-1	0.249147	-1.998	7.055e-08	protein_coding	Chalcone and stilbene synthase family protein
AT2G01010	22.3	2	2.61	3.14	2.88	1.1	0.42	3.03	-1	0.247255	-2.017	0.01204	ribosomal_rna	rRNA
AT3G41768	6336.07	272.88	923.16	373.7	477.41	373.33	460.13	637.66	-1	0.246468	-2.021	0.02207	ribosomal_rna	rRNA
AT2G01021	38.05	2.24	5.93	4.64	3.6	2.13	2.6	4.18	-1	0.245969	-2.023	0.01343	protein_coding
AT2G16910	10.5	10.56	10.91	11.35	6.15	0.59	1.34	2.09	-1	0.234765	-2.085	0.0003838	protein_coding	basic helix-loop-helix (bHLH) DNA-binding superfamily protein
AT1G13130	4.03	2.7	3.08	2.78	1.2	0.59	0.5	0.63	-1	0.23193	-2.087	4.33e-09	protein_coding	Cellulase (glycosyl hydrolase family 5) protein
AT1G73890	1.14	1.16	0.95	1.43	0.72	0.07	0.08	0.21	-1	0.230769	-2.062	0.02379	protein_coding	Bifunctional inhibitor/lipid-transfer protein/seed storage 2S albumin superfamily protein
AT3G02310	23.74	19.66	26.87	21.2	8.71	3.16	4.27	4.91	-1	0.23013	-2.117	2.539e-16	protein_coding	K-box region and MADS-box transcription factor family protein
AT5G24090	1.14	0.85	0.87	0.5	0	0.59	0.08	0.1	-1	0.229167	-1.962	0.001403	protein_coding	chitinase A
AT2G27690	2.21	11.79	2.05	10.64	1.52	1.76	1.93	0.84	-1	0.226677	-2.128	0.001301	protein_coding	cytochrome P450, family 94, subfamily C, polypeptide 1
AT5G02580	2.28	1.7	3	0.86	0	1.18	0.59	0	-1	0.225765	-2.069	0.003577	protein_coding	Plant protein 1589 of unknown function
AT3G23770	2.89	10.1	6.56	12.49	5.44	0.37	1.34	0	-1	0.223159	-2.153	0.02877	protein_coding	O-Glycosyl hydrolases family 17 protein
AT4G30180	3.65	3.16	4.9	3.5	0.88	0.95	1.01	0.52	-1	0.220907	-2.14	2.981e-09	protein_coding	sequence-specific DNA binding transcription factors;transcription regulators
AT3G11480	1.67	11.95	4.35	1.86	0.48	3.38	0.5	0	-1	0.219869	-2.149	0.01493	protein_coding	S-adenosyl-L-methionine-dependent methyltransferases superfamily protein
AT1G12950	1.45	1.85	1.58	1.5	0.64	0.51	0.25	0	-1	0.219436	-2.061	1.582e-06	protein_coding	root hair specific 2
ATCG01210	924.98	21.81	121.16	49.76	54.35	43.55	54.22	91.42	-1	0.217892	-2.198	0.02442	NA	NA
AT1G80160	1.67	6.71	1.34	2.78	0.16	1.62	0.25	0.63	-1	0.2128	-2.199	0.0005904	protein_coding	Lactoylglutathione lyase / glyoxalase I family protein
ATCG00920	160.56	3.55	21.42	8.92	8.55	7.64	8.46	15.88	-1	0.208434	-2.262	0.02891	NA	NA
AT3G13610	2.21	1.23	1.74	1.14	0.24	0.22	0.42	0.42	-1	0.205696	-2.281	4.059e-06	protein_coding	2-oxoglutarate (2OG) and Fe(II)-dependent oxygenase superfamily protein
AT3G22240	1.52	1.23	1.58	1.21	0.16	0.37	0.5	0.1	-1	0.203971	-2.207	1.371e-05	protein_coding
AT5G38000	5.02	3.31	5.14	5	1.12	0.66	1.34	0.63	-1	0.203032	-2.28	9.087e-12	protein_coding	Zinc-binding dehydrogenase family protein
AT4G14080	21.38	41.47	26	48.76	20.14	1.76	4.11	1.78	-1	0.201948	-2.304	0.0003246	protein_coding	O-Glycosyl hydrolases family 17 protein
AT4G30290	0.61	0.46	1.34	1.5	0	0.51	0.17	0.1	-1	0.199488	-2.187	0.0001893	protein_coding	xyloglucan endotransglucosylase/hydrolase 19
AT5G15140	3.27	1.54	2.61	4	1.6	0	0.25	0.42	-1	0.198774	-2.312	5.097e-05	protein_coding	Galactose mutarotase-like superfamily protein
AT3G54340	21.38	20.5	21.97	20.77	6.95	3.08	3.1	3.34	-1	0.194635	-2.35	9.764e-34	protein_coding	K-box region and MADS-box transcription factor family protein
AT1G33430	18.03	17.81	23.08	22.84	9.35	1.03	2.43	2.72	-1	0.189946	-2.392	2.001e-05	protein_coding	Galactosyltransferase family protein
AT1G67265	1.98	1.54	1.74	0.71	0.48	0.22	0	0.42	-1	0.187605	-2.396	0.0001876	protein_coding	ROTUNDIFOLIA like 21
AT4G15160	5.48	5.47	6.24	10.28	0.72	1.54	1.42	1.36	-1	0.183473	-2.44	4.51e-15	protein_coding	Bifunctional inhibitor/lipid-transfer protein/seed storage 2S albumin superfamily protein
AT1G61590	0.76	1.46	1.5	1.21	0.16	0.22	0.42	0.1	-1	0.182556	-2.372	2.105e-05	protein_coding	Protein kinase superfamily protein
AT4G25010	1.67	2.24	2.85	4.93	0.72	0.51	0.17	0.73	-1	0.182207	-2.449	1.298e-06	protein_coding	Nodulin MtN3 family protein
AT5G43170	2.74	19.58	3.56	15.06	3.04	1.1	1.51	1.78	-1	0.181485	-2.458	0.0002571	protein_coding	zinc-finger protein 3
AT4G14695	7.46	5.4	10.2	6.42	2.24	1.03	0.75	1.25	-1	0.178765	-2.47	3.241e-13	protein_coding	Uncharacterised protein family (UPF0041)
AT2G20870	183.84	164.04	234.35	172.25	50.91	21.74	26.4	34.27	-1	0.176704	-2.501	2.528e-19	protein_coding	cell wall protein precursor, putative
AT1G03580	0.76	4.86	2.45	6.28	0.8	0.15	0.84	0.73	-1	0.17561	-2.511	0.0001391	pseudogene
AT1G20120	10.42	15.11	15.49	14.56	4.8	1.4	2.09	1.46	-1	0.175423	-2.494	7.654e-20	protein_coding	GDSL-like Lipase/Acylhydrolase superfamily protein
AT1G28695	1.37	0.77	1.03	0.64	0.16	0	0.5	0	-1	0.173228	-2.431	3.376e-05	protein_coding	Nucleotide-diphospho-sugar transferase family protein
AT4G18540	0.84	0.69	0.95	0.36	0.08	0.15	0.25	0	-1	0.169014	-2.404	0.0008967	protein_coding
AT2G41415	1.6	2.54	4.19	4.35	1.36	0	0.75	0	-1	0.166404	-2.544	0.001293	protein_coding	Maternally expressed gene (MEG) family protein
AT4G33790	43.75	32.38	63.78	46.76	14.55	5.44	6.28	4.6	-1	0.165372	-2.589	1.149e-20	protein_coding	Jojoba acyl CoA reductase-related male sterility protein
AT3G55290	7.38	8.63	8.54	8.49	0.96	2.42	1.01	1.04	-1	0.164346	-2.557	8.942e-30	protein_coding	NAD(P)-binding Rossmann-fold superfamily protein
AT2G38240	0.76	3.62	0.32	4.07	0	1.25	0.17	0	-1	0.161916	-2.558	0.04348	protein_coding	2-oxoglutarate (2OG) and Fe(II)-dependent oxygenase superfamily protein
AT3G50580	0.91	0.93	1.98	0.57	0.48	0	0	0.21	-1	0.157175	-2.621	0.0006029	protein_coding
AT4G10850	2.21	2.39	4.35	3.64	1.28	0.07	0.25	0.31	-1	0.151708	-2.681	1.104e-07	protein_coding	Nodulin MtN3 family protein
AT5G09570	1.83	1.93	2.29	2.86	0.4	0.15	0.59	0.21	-1	0.151515	-2.693	2.93e-09	protein_coding	Cox19-like CHCH family protein
AT5G41080	9.82	37.46	7.67	72.53	5.91	5.14	5.87	2.3	-1	0.150769	-2.724	2.814e-05	protein_coding	PLC-like phosphodiesterases superfamily protein
AT3G08900	0.76	0.54	1.19	1.36	0.4	0	0.08	0.1	-1	0.150649	-2.63	0.0009	protein_coding	reversibly glycosylated polypeptide 3
AT1G75590	4.95	2.78	2.92	4.07	0.4	0.37	0.92	0.52	-1	0.150136	-2.728	2.884e-14	protein_coding	SAUR-like auxin-responsive protein family
AT3G63095	15.07	11.64	19.21	14.49	5.44	0.37	1.59	1.04	-1	0.139712	-2.83	4.206e-05	protein_coding	Tetratricopeptide repeat (TPR)-like superfamily protein
AT5G09500	1.22	1.31	2.21	3.43	0.64	0.29	0.08	0.1	-1	0.135863	-2.775	1.258e-07	protein_coding	Ribosomal protein S19 family protein
AT1G28700	2.05	0.85	0.71	1.78	0.56	0	0.17	0	-1	0.135436	-2.791	0.0004792	protein_coding	Nucleotide-diphospho-sugar transferase family protein
AT4G20420	26.4	17.73	15.33	14.71	8.23	0.29	0.5	0.63	-1	0.130107	-2.932	0.0009649	protein_coding	Tapetum specific protein TAP35/TAP44
AT4G28395	10.2	9.87	16.84	14.78	4.64	0.15	1.59	0.31	-1	0.129425	-2.936	0.0002297	protein_coding	Bifunctional inhibitor/lipid-transfer protein/seed storage 2S albumin superfamily protein
AT3G12143	2.51	1.62	2.37	3.14	0.48	0.59	0.17	0	-1	0.128631	-2.834	8.248e-10	pseudogene
AT1G08320	2.36	1.62	1.74	2.43	0.16	0.07	0.42	0.31	-1	0.117791	-3.078	3.462e-09	protein_coding	bZIP transcription factor family protein
AT5G17090	1.07	0.69	1.9	1	0.16	0	0.17	0.21	-1	0.11588	-3.099	8.32e-08	protein_coding	Cystatin/monellin superfamily protein
AT4G12920	1.29	0.62	1.74	0.79	0.16	0	0.25	0.1	-1	0.114865	-3.031	9.032e-07	protein_coding	Eukaryotic aspartyl protease family protein
AT5G49130	1.9	1.39	1.82	1.64	0.08	0.15	0.42	0.1	-1	0.111111	-3.093	7.151e-10	protein_coding	MATE efflux family protein
AT3G15280	1.07	1.16	0.87	1.78	0.08	0.29	0.17	0	-1	0.110656	-2.986	6.715e-08	protein_coding
AT4G27980	1.22	2.39	1.98	2.14	0.16	0.22	0.25	0.21	-1	0.108668	-3.142	4.892e-10	protein_coding	Domain of unknown function (DUF3444)
AT1G30020	1.9	1.46	3.08	3.28	1.04	0	0	0	-1	0.106996	-3.136	1.024e-05	protein_coding	Protein of unknown function, DUF538
AT5G60500	1.67	1.46	3.4	1.57	0.48	0.29	0.08	0	-1	0.104938	-3.099	5.35e-08	protein_coding	Undecaprenyl pyrophosphate synthetase family protein
AT3G49340	1.22	1.85	3.71	1.57	0.24	0.51	0	0.1	-1	0.101796	-3.147	1.381e-07	protein_coding	Cysteine proteinases superfamily protein
AT5G49070	0.84	1.62	1.9	1.21	0.56	0	0	0	-1	0.100539	-3.173	4.78e-05	protein_coding	3-ketoacyl-CoA synthase 21
AT4G10260	0.68	2.85	3.48	4.64	0.32	0.07	0.25	0.52	-1	0.0995708	-3.343	6.81e-09	protein_coding	pfkB-like carbohydrate kinase family protein
AT5G60510	3.58	4.86	6.88	5.28	1.44	0.15	0.17	0.1	-1	0.0902913	-3.415	1.985e-07	protein_coding	Undecaprenyl pyrophosphate synthetase family protein
AT4G04460	46.34	56.5	64.81	59.75	7.51	3.23	4.53	4.39	-1	0.0864556	-3.529	5.567e-67	protein_coding	Saposin-like aspartyl protease family protein
AT1G06280	1.52	2	1.82	1.57	0	0	0.59	0	-1	0.0853835	-3.467	8.767e-10	protein_coding	LOB domain-containing protein 2
AT2G23510	0.99	0.69	1.03	1.21	0.16	0.07	0	0.1	-1	0.0841837	-3.403	1.857e-07	protein_coding	spermidine disinapoyl acyltransferase
AT1G28375	4.64	3.78	5.37	4.78	1.12	0.07	0.17	0.1	-1	0.0786214	-3.589	1.484e-23	protein_coding
AT4G35650	1.22	1.54	1.26	1.07	0.32	0	0.08	0	-1	0.0785855	-3.484	1.729e-07	protein_coding	isocitrate dehydrogenase III
AT1G26710	2.28	2.78	3	2.5	0.8	0	0	0	-1	0.0757576	-3.6	6.428e-12	protein_coding
AT1G72260	19.63	10.1	26.95	21.77	1.44	2.06	0.92	0.73	-1	0.0656469	-3.889	1.217e-28	protein_coding	thionin 2.1
AT5G22200	0.61	1	2.53	1.21	0.08	0	0.25	0	-1	0.0616822	-3.839	3.431e-08	protein_coding	Late embryogenesis abundant (LEA) hydroxyproline-rich glycoprotein family
AT5G37940	45.5	35.07	52.32	33.69	7.35	1.18	1.09	0.63	-1	0.061532	-4.007	3.793e-14	protein_coding	Zinc-binding dehydrogenase family protein
AT1G22570	7	47.18	5.61	50.83	2	1.25	1.51	1.88	-1	0.0600253	-4.055	2.095e-10	protein_coding	Major facilitator superfamily protein
AT3G17520	1.07	1.7	0.95	0	0	0.22	0	0	-1	0.0591398	-3.709	0.0001599	protein_coding	Late embryogenesis abundant protein (LEA) family protein
AT4G14780	1.98	1.77	3.4	2.78	0.24	0	0.34	0	-1	0.0584089	-3.991	8.469e-16	protein_coding	Protein kinase superfamily protein
AT4G14815	6.09	7.32	10.27	10.07	1.52	0.37	0.08	0	-1	0.0583704	-4.034	1.812e-08	protein_coding	Bifunctional inhibitor/lipid-transfer protein/seed storage 2S albumin superfamily protein
AT5G43340	2.21	2.47	2.21	2.71	0.56	0	0	0	-1	0.0583333	-3.947	2.227e-15	protein_coding	phosphate transporter 1;6
AT2G03740	8.75	8.94	9.01	10.35	2.08	0	0	0	-1	0.0561404	-4.108	5.333e-06	protein_coding	late embryogenesis abundant domain-containing protein / LEA domain-containing protein
AT5G15960	22.37	27.98	27.19	20.49	2	2.06	0.59	0.73	-1	0.0548812	-4.132	2.774e-68	protein_coding	stress-responsive protein (KIN1) / stress-induced protein (KIN1)
AT1G68875	23.28	27.36	34.62	30.77	4.88	0.73	0.08	0.1	-1	0.0499009	-4.305	4.202e-05	protein_coding
AT1G15460	5.48	7.09	7.43	7.07	1.28	0.07	0	0	-1	0.0498707	-4.237	8.26e-12	protein_coding	HCO3- transporter family
AT3G28750	18.57	12.18	20.23	15.13	1.12	0.44	0.67	0.94	-1	0.0479504	-4.386	6.696e-53	protein_coding
AT4G28530	0.61	1.46	1.42	1.36	0.08	0.07	0.08	0	-1	0.0474227	-4.073	5.471e-08	protein_coding	NAC domain containing protein 74
AT1G06260	16.06	18.19	21.1	20.63	3.2	0.29	0	0	-1	0.0459331	-4.405	8.203e-10	protein_coding	Cysteine proteinases superfamily protein
AT4G37050	1.37	2.31	2.53	2.57	0	0	0.17	0.21	-1	0.0432802	-4.543	3.341e-14	protein_coding	PATATIN-like protein 4
AT1G26720	4.26	4.47	8.14	6.21	0.8	0	0	0	-1	0.034662	-4.739	2.855e-10	protein_coding
AT1G07540	1.14	0.69	1.03	1.78	0.16	0	0	0	-1	0.0344828	-4.504	2.807e-09	protein_coding	TRF-like 2
AT2G42940	5.86	3.16	6.01	3.71	0.56	0.07	0	0	-1	0.0336179	-4.731	7.093e-21	protein_coding	Predicted AT-hook DNA-binding family protein
AT5G37810	0.99	1	1.42	1.71	0.16	0	0	0	-1	0.03125	-4.641	4.373e-12	protein_coding	NOD26-like intrinsic protein 4;1
AT3G59845	3.5	1.7	4.03	3.07	0.24	0	0	0.1	-1	0.0276423	-5.034	3.277e-18	protein_coding	Zinc-binding dehydrogenase family protein
AT3G18360	2.36	3.01	2.69	1.93	0	0	0.17	0.1	-1	0.027027	-5.096	4.968e-21	protein_coding	VQ motif-containing protein
AT3G02480	5.71	7.4	10.2	5.21	0.32	0.44	0	0	-1	0.026648	-5.073	3.509e-11	protein_coding	Late embryogenesis abundant protein (LEA) family protein
AT2G31980	24.5	32.3	32.41	32.98	1.84	0.44	0.75	0.21	-1	0.0265161	-5.181	3.719e-62	protein_coding	PHYTOCYSTATIN 2
AT2G32460	2.51	2.78	2.13	1.64	0.24	0	0	0	-1	0.0264901	-4.963	3.031e-18	protein_coding	myb domain protein 101
AT1G23580	1.67	1.46	1.34	1.57	0.16	0	0	0	-1	0.0264901	-4.876	2.482e-14	protein_coding	Domain of unknown function DUF220
AT1G78160	1.22	2.39	3.16	2.43	0.24	0	0	0	-1	0.026087	-4.987	1.678e-14	protein_coding	pumilio 7
AT1G23660	2.36	2.93	3	1.36	0.24	0	0	0	-1	0.0248705	-5.051	6.335e-18	protein_coding	Domain of unknown function DUF220
AT2G42410	0.84	1.08	1.03	0.43	0.08	0	0	0	-1	0.0236686	-4.78	7.541e-07	protein_coding	zinc finger protein 11
AT3G27416	2.51	1.46	3	2.93	0	0	0	0.21	-1	0.0212121	-5.573	4.412e-19	protein_coding
AT3G47870	0.15	1.46	3.16	2.36	0	0.15	0	0	-1	0.0210379	-5.127	8.865e-09	protein_coding	LOB domain-containing protein 27
AT2G18420	0.38	1.62	1.03	0.86	0.08	0	0	0	-1	0.0205656	-4.984	5.743e-09	protein_coding	Gibberellin-regulated family protein
AT3G25050	23.82	28.68	49.64	40.9	2.16	0.73	0	0	-1	0.0202041	-5.563	8.253e-24	protein_coding	xyloglucan endotransglucosylase/hydrolase 3
AT5G07550	81.11	106.76	114.45	60.89	5.44	1.1	0.17	0	-1	0.0184742	-5.741	7.15e-10	protein_coding	glycine-rich protein 19
AT3G46520	2.89	3.62	3	5.35	0.16	0	0	0.1	-1	0.0174966	-5.675	1.373e-22	protein_coding	actin-12
AT5G07510	27.39	33.15	36.52	21.42	1.2	0.15	0.25	0.42	-1	0.0170493	-5.848	1.74e-98	protein_coding	glycine-rich protein 14
AT5G24790	1.22	1.16	1.42	1.07	0.08	0	0	0	-1	0.0164271	-5.306	1.088e-12	protein_coding	Protein of unknown function, DUF599
AT5G59310	67.11	66.37	109.78	59.25	2.4	1.84	0.5	0.21	-1	0.0163631	-5.879	1.893e-48	protein_coding	lipid transfer protein 4
AT2G34870	2.28	1.39	2.92	3.64	0.08	0	0.08	0	-1	0.0156403	-5.631	4.829e-16	protein_coding	hydroxyproline-rich glycoprotein family protein
AT1G28430	9.28	11.18	12.8	13.06	0.4	0.22	0.08	0	-1	0.0151123	-5.872	5.406e-56	protein_coding	cytochrome P450, family 705, subfamily A, polypeptide 24
AT5G53820	13.47	13.34	20.55	13.99	0.48	0.29	0.08	0	-1	0.0138549	-6	2.665e-73	protein_coding	Late embryogenesis abundant protein (LEA) family protein
AT3G54700	1.14	1.08	1.74	1.93	0	0.07	0	0	-1	0.0118846	-5.586	6.118e-14	protein_coding	phosphate transporter 1;7
AT1G56680	1.45	1.7	1.26	2.43	0.08	0	0	0	-1	0.0116959	-5.801	3.114e-15	protein_coding	Chitinase family protein
AT5G60140	2.28	1.7	1.66	2.57	0.08	0	0	0	-1	0.00974421	-6.062	1.606e-16	protein_coding	AP2/B3-like transcriptional factor family protein
AT1G68750	1.37	2.16	2.45	2.71	0	0	0.08	0	-1	0.00920598	-6.141	1.813e-18	protein_coding	phosphoenolpyruvate carboxylase 4
AT2G23800	13.09	20.81	18.65	17.42	0.4	0.15	0.08	0	-1	0.00900386	-6.625	1.921e-72	protein_coding	geranylgeranyl pyrophosphate synthase 2
AT4G13230	3.27	4.16	5.22	4.64	0	0.07	0.08	0	-1	0.00867553	-6.383	3.184e-33	protein_coding	Late embryogenesis abundant protein (LEA) family protein
AT1G18280	4.95	7.63	7.98	7.64	0.24	0	0	0	-1	0.00851064	-6.598	1.284e-46	protein_coding	Bifunctional inhibitor/lipid-transfer protein/seed storage 2S albumin superfamily protein
AT2G21490	4.57	5.7	4.19	5.28	0	0.15	0	0	-1	0.00759878	-6.577	1.687e-36	protein_coding	dehydrin LEA
AT4G29340	3.5	2.24	3	2	0	0	0.08	0	-1	0.00744879	-6.441	1.825e-22	protein_coding	profilin 4
AT3G49540	7.99	5.47	9.48	6.64	0	0.22	0	0	-1	0.00743746	-6.677	4.143e-31	protein_coding
AT4G10440	2.66	2.78	2.37	3.07	0	0.07	0	0	-1	0.00643382	-6.466	8.154e-27	protein_coding	S-adenosyl-L-methionine-dependent methyltransferases superfamily protein
AT1G22760	7.99	9.87	11.22	10.92	0.16	0	0.08	0	-1	0.006	-7.101	1.499e-62	protein_coding	poly(A) binding protein 3
AT4G11760	5.4	3.08	4.58	4.78	0	0	0	0.1	-1	0.00560538	-7.173	1.679e-34	protein_coding	low-molecular-weight cysteine-rich 17
AT1G26480	4.72	3.31	6.72	3.14	0	0	0	0.1	-1	0.00558971	-7.171	4.154e-30	protein_coding	general regulatory factor 12
AT5G37970	28.38	19.73	43.39	26.48	0.08	0.07	0.08	0.1	-1	0.00279708	-8.294	8.84e-100	protein_coding	S-adenosyl-L-methionine-dependent methyltransferases superfamily protein
AT4G08670	6.47	8.4	9.41	5.5	0.08	0	0	0	-1	0.00268637	-7.911	7.071e-42	protein_coding	Bifunctional inhibitor/lipid-transfer protein/seed storage 2S albumin superfamily protein
AT1G61566	8.98	6.17	11.22	7.92	0	0	0.08	0	-1	0.00233304	-8.114	1.582e-48	protein_coding	ralf-like 9
AT1G55570	12.48	11.18	15.02	13.85	0	0	0.08	0	-1	0.00152294	-8.729	1.793e-72	protein_coding	SKU5 similar 12
AT3G13400	24.35	22.59	30.51	25.41	0	0	0.08	0	-1	0.000777756	-9.698	4.066e-140	protein_coding	SKU5 similar 13
AT1G04670	1.29	0.46	1.42	1.93	0	0	0	0	-1	0	-7.018	8.92e-12	protein_coding
AT1G06990	2.13	2	1.66	1.93	0	0	0	0	-1	0	-7.607	1.821e-21	protein_coding	GDSL-like Lipase/Acylhydrolase superfamily protein
AT1G23520	1.9	2	1.42	2.86	0	0	0	0	-1	0	-7.695	1.693e-19	protein_coding	Domain of unknown function (DUF220)
AT1G28270	2.36	1.23	2.92	1.86	0	0	0	0	-1	0	-7.721	4.414e-17	protein_coding	ralf-like 4
AT1G52680	4.64	2.78	4.98	3.78	0	0	0	0	-1	0	-8.668	1.273e-32	protein_coding	late embryogenesis abundant protein-related / LEA protein-related
AT1G63060	1.45	1.23	1.58	2	0	0	0	0	-1	0	-7.308	6.773e-17	protein_coding
AT1G72290	10.35	8.86	15.65	23.49	0	0	0	0	-1	0	-10.518	7.255e-47	protein_coding	Kunitz family trypsin and protease inhibitor protein
AT2G19770	3.96	3.01	4.03	2.21	0	0	0	0	-1	0	-8.374	5.992e-27	protein_coding	profilin 5
AT2G28355	1.29	1.08	2.85	1.43	0	0	0	0	-1	0	-7.388	2.181e-13	protein_coding	low-molecular-weight cysteine-rich 5
AT3G03430	3.35	1.62	5.14	3.14	0	0	0	0	-1	0	-8.38	4.277e-22	protein_coding	Calcium-binding EF-hand family protein
AT3G28820	3.5	2	3.56	1.71	0	0	0	0	-1	0	-8.082	1.179e-18	protein_coding	Protein of unknown function (DUF1216)
AT3G28917	2.05	1.7	4.82	4.28	0	0	0	0	-1	0	-8.339	5.107e-19	protein_coding	mini zinc finger 2
AT3G28980	47.86	29.75	40.7	48.54	0	0	0	0	-1	0	-12.033	7.026e-147	protein_coding	Protein of unknown function (DUF1216)
AT3G51070	2.74	3.24	3.24	2.28	0	0	0	0	-1	0	-8.176	1.727e-26	protein_coding	S-adenosyl-L-methionine-dependent methyltransferases superfamily protein
AT4G25040	4.19	2	5.22	5.21	0	0	0	0	-1	0	-8.709	1.296e-26	protein_coding	Uncharacterised protein family (UPF0497)
AT5G17500	0.68	0.69	0.95	0.5	0	0	0	0	-1	0	-6.163	5.873e-08	protein_coding	Glycosyl hydrolase superfamily protein
AT5G39493	1.98	3.08	3.24	2.86	0	0	0	0	-1	0	-8.134	3.879e-21	protein_coding	Plant self-incompatibility protein S1 family
AT5G40348	1.67	1.39	2.53	2.57	0	0	0	0	-1	0	-7.687	9.317e-19	other_rna	other RNA
AT5G42170	1.29	1	1.58	1.36	0	0	0	0	-1	0	-7.048	4.126e-14	protein_coding	SGNH hydrolase-type esterase superfamily protein
AT5G44300	3.42	2.08	3.56	2.93	0	0	0	0	-1	0	-8.238	3.582e-26	protein_coding	Dormancy/auxin associated family protein
AT5G52360	1.67	1.16	2.92	1.36	0	0	0	0	-1	0	-7.484	1.797e-14	protein_coding	actin depolymerizing factor 10
AT5G61605	2.21	2	3.08	2.28	0	0	0	0	-1	0	-7.913	5.885e-24	protein_coding
AT5G61720	16.82	14.18	18.73	18.63	0	0	0	0	-1	0	-10.746	2.703e-114	protein_coding	Protein of unknown function (DUF1216)
AT1G14540	2.97	0.69	2.13	1.64	6.15	5.51	4.36	5.22	1	2.85868	1.51	0.002006	protein_coding	Peroxidase superfamily protein
AT3G12685	7.99	4.86	6.09	4.71	8.39	11.6	10.06	12.22	1	1.78732	0.836	4.493e-05	protein_coding	Acid phosphatase/vanadium-dependent haloperoxidase-related protein
AT2G34060	3.65	2.78	3.24	1.71	4.48	5.36	5.36	4.28	1	1.71178	0.784	0.004266	protein_coding	Peroxidase superfamily protein
AT3G49110	16.97	17.04	16.12	11.64	19.1	24.31	39.22	29.26	1	1.8114	0.856	2.255e-05	protein_coding	peroxidase CA
AT3G29200	38.05	35.38	38.18	28.91	64.26	63.02	54.13	53.29	1	1.67022	0.742	1.062e-09	protein_coding	chorismate mutase 1
AT3G57630	24.81	16.42	23.4	13.42	27.82	41.72	30.42	28.11	1	1.64087	0.718	0.0001493	protein_coding	exostosin family protein
AT1G76930	23.51	23.43	18.89	15.21	28.85	46.2	41.31	34.69	1	1.86389	0.9	6.8e-08	protein_coding	extensin 4
AT2G43150	50.3	48.41	46.71	37.48	66.18	97.17	91.17	82.54	1	1.84286	0.883	4.683e-09	protein_coding	Proline-rich extensin-like family protein
AT1G21310	24.05	15.26	22.37	11.85	23.9	41.35	31.09	31.35	1	1.73657	0.798	0.0001888	protein_coding	extensin 3
AT4G13340	134.46	212.29	131.76	253.49	344.73	279.25	287.59	289.11	1	1.64027	0.714	0.0001661	protein_coding	Leucine-rich repeat (LRR) family protein
AT5G09870	164.36	197.49	178.63	217.65	339.14	298.05	295.55	287.54	1	1.60959	0.687	6.158e-09	protein_coding	cellulose synthase 5
AT5G03760	80.89	68.99	83.7	78.24	161.54	150.93	137.93	135.62	1	1.87935	0.911	6.387e-16	protein_coding	Nucleotide-diphospho-sugar transferases superfamily protein
AT4G23990	8.75	7.63	16.44	7.5	25.34	26.59	19.44	26.02	1	2.41543	1.273	1.714e-07	protein_coding	cellulose synthase like G3
AT2G32540	46.49	19.66	49.71	26.98	96.63	98.49	105.17	106.26	1	2.84619	1.509	1.827e-12	protein_coding	cellulose synthase-like B4
AT2G32530	14.46	6.71	13.2	7.14	27.74	24.09	23.13	21.42	1	2.32185	1.217	6.823e-08	protein_coding	cellulose synthase-like B3
AT4G24010	1.07	2.16	1.66	0.79	5.36	6.02	4.02	3.97	1	3.41021	1.783	1.557e-09	protein_coding	cellulose synthase like G1
AT4G13410	2.97	6.78	3.16	3.85	11.83	10.8	12.82	14.21	1	2.96301	1.561	5.472e-12	protein_coding	Nucleotide-diphospho-sugar transferases superfamily protein
AT1G29720	71.15	51.8	72.32	35.98	89.52	103.19	92.51	97.38	1	1.65449	0.727	0.000281	protein_coding	Leucine-rich repeat transmembrane protein kinase
AT3G16670	45.58	40.55	27.19	21.99	132.84	137.86	197.76	209.7	1	5.0119	2.325	3.742e-30	protein_coding	Pollen Ole e 1 allergen and extensin family protein
AT3G16660	24.2	31.68	26.4	23.7	39.4	45.54	52.04	51.93	1	1.78251	0.833	1.581e-07	protein_coding	Pollen Ole e 1 allergen and extensin family protein
AT2G43290	36.22	38.62	46.55	63.25	79.29	81.6	78.77	77.53	1	1.71788	0.78	2.828e-06	protein_coding	Calcium-binding EF-hand family protein
AT3G26960	13.7	11.87	16.68	8.42	20.7	21.45	18.77	18.18	1	1.56108	0.647	0.0006068	protein_coding	Pollen Ole e 1 allergen and extensin family protein
AT1G48100	11.03	6.63	12.01	8.78	16.15	13.59	16.51	13.79	1	1.56151	0.644	0.0001798	protein_coding	Pectin lyase-like superfamily protein
AT3G10720	96.94	81.55	72.64	68.96	139.63	140.65	158.46	154.22	1	1.85248	0.889	1.295e-11	protein_coding	Plant invertase/pectin methylesterase inhibitor superfamily
AT4G02330	14.76	8.09	12.96	10.42	45.32	52.22	50.86	50.67	1	4.30608	2.106	2.828e-25	protein_coding	Plant invertase/pectin methylesterase inhibitor superfamily
AT1G23205	7.84	4.7	7.11	4.5	13.51	10.58	13.16	15.67	1	2.1913	1.128	2.382e-06	protein_coding	Plant invertase/pectin methylesterase inhibitor superfamily protein
AT5G19730	8.98	7.86	11.62	6.28	17.02	12.85	12.74	16.3	1	1.69574	0.762	0.0001253	protein_coding	Pectin lyase-like superfamily protein
AT1G60590	15.52	10.02	15.33	8.14	30.37	27.47	30.25	33.23	1	2.47541	1.308	8.578e-17	protein_coding	Pectin lyase-like superfamily protein
AT5G63180	55.85	31.84	57.78	33.91	68.5	84.39	94.61	89.02	1	1.87602	0.908	7.274e-06	protein_coding	Pectin lyase-like superfamily protein
AT3G47380	0.91	1.16	1.26	0.93	2.56	2.94	3.35	4.28	1	3.08216	1.605	1.383e-06	protein_coding	Plant invertase/pectin methylesterase inhibitor superfamily protein
AT3G48650	8.37	11.02	7.03	11.99	34.37	31.58	25.47	22.99	1	2.97865	1.574	2.272e-10	pseudogene
AT3G17130	2.89	1.46	2.37	2.07	4.08	3.75	3.27	3.55	1	1.66667	0.736	0.006358	protein_coding	Plant invertase/pectin methylesterase inhibitor superfamily protein
AT2G23130	20.54	25.67	21.34	48.26	75.69	66.25	62.35	68.96	1	2.35947	1.237	1.231e-08	protein_coding	arabinogalactan protein 17
AT5G24105	7.23	4.39	6.64	7.07	13.99	11.83	11.56	9.51	1	1.85116	0.89	3.904e-05	protein_coding	arabinogalactan protein 41
AT3G52370	14	15.88	14.54	14.56	30.05	31.58	27.4	27.58	1	1.97711	0.986	2.345e-17	protein_coding	FASCICLIN-like arabinogalactan protein 15 precursor
AT1G67330	3.27	1.46	1.82	1.71	5.28	6.61	5.87	5.22	1	2.78208	1.475	2.739e-08	protein_coding	Protein of unknown function (DUF579)
AT4G16980	265.26	239.11	251.97	204.02	475.97	440.76	521.72	513.01	1	2.03201	1.023	7.181e-19	protein_coding	arabinogalactan-protein family
AT1G60270	7.46	12.8	5.85	6.78	19.66	26.66	20.78	21.73	1	2.70082	1.434	5.285e-10	protein_coding	beta glucosidase 6
AT1G45191	15.52	20.58	20.31	13.42	42.6	46.2	40.06	43.47	1	2.46785	1.305	1.695e-19	protein_coding	Glycosyl hydrolase superfamily protein
AT3G09260	17.27	21.58	9.33	11.42	24.3	30.48	46.26	37.2	1	2.31946	1.212	2.303e-06	protein_coding	Glycosyl hydrolase superfamily protein
AT4G27820	8.75	5.63	11.62	7.42	16.55	15.57	14.75	14	1	1.82136	0.868	1.674e-06	protein_coding	beta glucosidase 9
AT4G21760	7.99	9.02	10.2	9.99	23.5	18.66	18.6	16.09	1	2.06586	1.049	4.12e-09	protein_coding	beta-glucosidase 47
AT1G26560	35.54	30.14	31.69	30.27	53.23	47.74	55.56	53.29	1	1.64384	0.716	9.406e-09	protein_coding	beta glucosidase 40
AT1G29930	10492.5	9211.09	7820.86	9585.48	12765.5	12815.8	14667.5	15583.8	1	1.50452	0.589	0.0007171	protein_coding	chlorophyll A/B binding protein 1
AT3G14570	13.54	11.49	11.54	9.64	22.06	15.86	19.78	19.43	1	1.66912	0.739	0.0005225	protein_coding	glucan synthase-like 4
AT2G20750	7.84	4.39	8.14	4.85	17.58	14.03	14.41	13.79	1	2.37153	1.247	2.135e-07	protein_coding	expansin B1
AT4G17030	26.02	26.05	28.85	22.42	56.59	65.96	48.18	54.12	1	2.17583	1.123	5.967e-14	protein_coding	expansin-like B1
AT2G41090	737.49	478.77	717.43	459.44	1220.99	1357.68	1196.29	1190.07	1	2.0747	1.053	1.465e-10	protein_coding	Calcium-binding EF-hand family protein
AT5G57345	90.25	53.57	79.51	56.61	113.58	141.31	139.61	143.98	1	1.92356	0.944	6.356e-06	protein_coding
AT5G35630	1690.24	1412.34	1326.65	1365.53	2272.36	2247.06	2493.05	2701.21	1	1.67629	0.745	4.481e-11	protein_coding	glutamine synthetase 2
AT1G31690	2.28	1.16	1.42	1.07	14.31	13.37	15.5	15.05	1	9.81956	3.288	3.94e-61	protein_coding	Copper amine oxidase family protein
AT3G54600	98.16	67.14	115.16	71.17	147.87	160.92	144.47	136.46	1	1.6771	0.746	0.0002388	protein_coding	Class I glutamine amidotransferase-like superfamily protein
AT5G04950	13.01	2.54	9.72	4.14	25.5	28.57	29.08	33.75	1	3.97484	1.99	2.814e-09	protein_coding	nicotianamine synthase 1
AT2G37100	2.51	2.08	2.45	1.71	3.44	4.26	3.44	3.24	1	1.64343	0.726	0.006833	protein_coding	protamine P1 family protein
AT1G62560	64.3	37.85	64.34	30.12	95.67	104.88	87.99	78.15	1	1.86506	0.9	5.518e-05	protein_coding	flavin-monooxygenase glucosinolate S-oxygenase 3
AT2G14750	82.56	68.07	91.53	51.9	134.04	141.17	128.96	116.29	1	1.76991	0.825	8.924e-07	protein_coding	APS kinase
AT2G25450	108.13	104.6	126.07	63.89	150.11	190.74	167.18	165.29	1	1.67206	0.742	0.00121	protein_coding	2-oxoglutarate (2OG) and Fe(II)-dependent oxygenase superfamily protein
AT1G65860	35.46	29.83	35.96	17.85	47	56.63	38.38	40.75	1	1.53451	0.62	0.006003	protein_coding	flavin-monooxygenase glucosinolate S-oxygenase 1
AT3G14210	484.48	221.39	517.78	230.07	1029.48	1146.44	1172.07	1286.61	1	3.1881	1.673	2.706e-11	protein_coding	epithiospecifier modifier 1
AT3G47960	71.68	102.6	78.48	82.88	151.62	151.89	139.1	140.43	1	1.7371	0.797	6.344e-10	protein_coding	Major facilitator superfamily protein
AT5G57220	19.86	22.74	18.81	16.49	37.81	35.48	32.01	21	1	1.62131	0.699	0.02166	protein_coding	cytochrome P450, family 81, subfamily F, polypeptide 2
AT3G29590	2.36	5.32	5.37	2.86	14.55	15.35	9.39	14.52	1	3.38215	1.76	2.751e-12	protein_coding	HXXXD-type acyl-transferase family protein
AT4G15550	19.18	10.25	17.94	9.21	20.46	25.85	25.56	25.49	1	1.72075	0.784	0.0005451	protein_coding	indole-3-acetate beta-D-glucosyltransferase
AT4G14090	6.32	12.41	12.73	7.14	35.49	52.37	31.93	33.85	1	3.98031	1.995	7.721e-17	protein_coding	UDP-Glycosyltransferase superfamily protein
AT4G01070	61.71	55.27	77.14	60.75	109.02	103.41	91.34	91.95	1	1.55263	0.636	7.03e-07	protein_coding	UDP-Glycosyltransferase superfamily protein
AT3G50760	3.27	2.62	2.92	2.36	5.12	6.17	5.53	3.55	1	1.82363	0.881	0.0003892	protein_coding	galacturonosyltransferase-like 2
AT4G20840	10.5	8.56	11.07	8.92	17.1	19.32	17.51	16.82	1	1.81178	0.86	5.035e-07	protein_coding	FAD-binding Berberine family protein
AT1G21250	302.77	281.59	291.18	252.42	452.07	569	455.69	422.01	1	1.68337	0.752	7.196e-07	protein_coding	cell wall-associated kinase
AT5G42530	931.22	845.69	772.83	513.26	1475.32	1616	1515.64	1404.89	1	1.96273	0.973	1.524e-09	protein_coding
AT3G17185	12.94	9.48	10.59	9.14	42.6	40.91	50.03	48.06	1	4.30842	2.106	2.901e-29	other_rna	other RNA
AT4G01090	39.04	35.46	32.17	35.05	59.71	54.87	59.83	56.94	1	1.63244	0.707	4.925e-07	protein_coding	Protein of unknown function (DUF3133)
AT4G14140	1.07	1.46	1.26	0.93	3.12	2.94	3.1	3.87	1	2.76059	1.451	4.891e-06	protein_coding	DNA methyltransferase 2
AT4G21990	35.31	34.69	43.47	27.2	264.8	224.68	260.02	179.5	1	6.60411	2.724	2.436e-72	protein_coding	APS reductase 3
AT5G41750	22.07	33.15	20.71	27.77	87.92	72.42	49.78	36.99	1	2.38293	1.253	0.001335	protein_coding	Disease resistance protein (TIR-NBS-LRR class) family
AT1G15830	16.74	15.65	13.04	16.2	38.21	32.32	35.87	39.18	1	2.36216	1.236	2.142e-25	protein_coding
AT4G04900	0.15	1.16	1.26	0.57	1.28	2.13	1.34	2.19	1	2.21019	1.136	0.02438	protein_coding	ROP-interactive CRIB motif-containing protein 10
AT3G44860	4.95	13.64	5.77	4	11.35	24.09	13.58	11.18	1	2.12271	1.09	0.001385	protein_coding	farnesoic acid carboxyl-O-methyltransferase
AT3G48080	14	8.79	10.67	9.71	19.58	25.27	22.71	17.34	1	1.96664	0.979	6.589e-08	protein_coding	alpha/beta-Hydrolases superfamily protein
AT5G13630	2473.46	1842.77	1922.51	1696.47	3499.26	3503.01	4048.33	4211.21	1	1.9233	0.944	2.088e-10	protein_coding	magnesium-chelatase subunit chlH, chloroplast, putative / Mg-protoporphyrin IX chelatase, putative (CHLH)
AT1G30520	28.84	21.58	27.35	22.06	40.28	43.77	47.09	48.69	1	1.80136	0.848	4.605e-11	protein_coding	acyl-activating enzyme 14
AT4G01883	24.2	20.66	22.45	18.92	33.57	39.59	38.88	40.64	1	1.77061	0.824	8.248e-10	protein_coding	Polyketide cyclase / dehydrase and lipid transport protein
AT5G25220	60.95	48.33	67.66	49.97	88.96	90.71	83.96	88.39	1	1.55136	0.634	8.987e-07	protein_coding	KNOTTED1-like homeobox gene 3
AT1G71460	6.01	7.09	7.43	6.85	12.07	10.65	9.22	10.45	1	1.54821	0.631	0.00313	protein_coding	Pentatricopeptide repeat (PPR-like) superfamily protein
AT5G04140	2436.18	1986.3	1967.8	1807.48	3124.24	2921.23	3330.35	3506.68	1	1.57147	0.652	0.0004308	protein_coding	glutamate synthase 1
AT2G39675	10.65	11.1	10.59	9.99	67.22	58.68	56.48	71.57	1	5.99929	2.583	3.366e-71	other_rna	other RNA
AT2G39681	17.73	14.26	19.29	16.63	42.52	54.87	57.65	54.96	1	3.09233	1.628	3.14e-25	other_rna	other RNA
AT2G27400	9.51	10.02	10.12	9.14	28.69	27.91	26.82	34.38	1	3.03687	1.599	9.642e-28	other_rna	other RNA
AT1G50055	7.08	5.55	6.4	7.64	11.11	11.24	9.89	9.09	1	1.54968	0.634	0.0007592	other_rna	other RNA
AT5G60450	50.45	43.71	48.37	40.98	112.38	116.78	126.7	109.92	1	2.53817	1.344	1.301e-23	protein_coding	auxin response factor 4
AT1G15290	216.1	154.32	182.58	124.71	363.11	330.96	384.71	389.51	1	2.16655	1.115	1.041e-09	protein_coding	Tetratricopeptide repeat (TPR)-like superfamily protein
AT5G06790	3.42	2.78	3.56	4.28	6.47	6.68	6.37	7.52	1	1.92593	0.939	0.0006534	protein_coding
AT4G33110	52.66	41.16	44.42	44.26	81.05	70.07	80.7	80.77	1	1.71282	0.775	5.799e-12	protein_coding	S-adenosyl-L-methionine-dependent methyltransferases superfamily protein
AT3G50270	15.07	13.88	15.65	9.14	19.82	20.79	21.54	26.02	1	1.64068	0.713	8.672e-05	protein_coding	HXXXD-type acyl-transferase family protein
AT4G35250	161.09	133.28	133.42	129.28	200.14	208.81	222.65	234.98	1	1.5556	0.637	2.374e-08	protein_coding	NAD(P)-binding Rossmann-fold superfamily protein
AT5G58140	237.71	179.84	225.89	172.61	347.29	334.26	357.23	333.82	1	1.682	0.75	2.29e-07	protein_coding	phototropin 2
AT4G04570	84.61	79.7	98.8	81.45	137.56	149.32	132.65	125.07	1	1.58057	0.661	3.98e-07	protein_coding	cysteine-rich RLK (RECEPTOR-like protein kinase) 40
AT4G04293	1.67	1.46	2.05	1	20.78	21.23	22.04	22.88	1	14.0663	3.81	1.43e-63	transposable_element_gene	transposable element gene
AT4G01980	0.46	0.39	0.32	0.57	2.72	4.19	6.45	6.27	1	11.2816	3.459	5.391e-17	transposable_element_gene	transposable element gene
AT2G10980	0.15	0.15	0.24	0	0.56	1.03	0.59	0.52	1	5	2.288	0.000855	transposable_element_gene	transposable element gene
AT5G35490	10.58	7.25	10.12	6	25.1	30.19	32.35	29.46	1	3.44919	1.788	1.667e-28	protein_coding	mto 1 responding up 1
AT4G10120	168.32	107.84	158.23	115.14	413.39	373.48	411.78	412.08	1	2.9311	1.551	6.258e-25	protein_coding	Sucrose-phosphate synthase family protein
AT2G17060	0.38	0.23	0.55	0	1.12	0.73	0.75	0.63	1	2.78448	1.481	0.01678	protein_coding	Disease resistance protein (TIR-NBS-LRR class) family
AT1G14700	10.35	7.17	9.01	6.78	18.3	18.22	22.46	23.82	1	2.48574	1.311	1.476e-12	protein_coding	purple acid phosphatase 3
AT2G17040	25.8	24.28	38.81	18.99	74.81	73.89	55.14	42.32	1	2.28179	1.192	1.411e-07	protein_coding	NAC domain containing protein 36
AT2G21850	3.65	3.47	2.37	3.5	6.71	9.18	7.12	5.96	1	2.23018	1.16	8.393e-07	protein_coding	Cysteine/Histidine-rich C1 domain family protein
AT4G01490	3.27	3.7	3	2	6.39	5.58	7.21	7.42	1	2.22222	1.148	5.517e-06	transposable_element_gene	transposable element gene
AT1G28560	3.88	3.16	4.51	3.43	8.95	6.46	7.54	9.4	1	2.15955	1.105	3.463e-07	protein_coding	snRNA activating complex family protein
AT1G19420	0.68	0.31	0.71	0.64	1.36	1.03	0.92	1.46	1	2.03846	0.998	0.04893	pseudogene
AT3G50470	9.44	10.48	9.17	10.28	21.1	23.72	16.76	17.34	1	2.00457	1.007	8.615e-10	protein_coding	homolog of RPW8 3
AT1G12370	5.86	5.16	4.9	7.07	11.51	11.75	12.23	10.55	1	2.00261	1	5.991e-10	protein_coding	photolyase 1
AT1G44000	80.28	59.28	77.46	62.46	115.58	133.31	145.56	161.11	1	1.98783	0.991	2.317e-13	protein_coding
AT4G33770	8.29	6.09	8.77	6.35	16.63	11.6	15.67	14.73	1	1.98746	0.99	8.409e-07	protein_coding	Inositol 1,3,4-trisphosphate 5/6-kinase family protein
AT5G23820	13.24	34.23	11.7	9.78	21.34	38.27	37.96	37.61	1	1.96055	0.971	0.002952	protein_coding	MD-2-related lipid recognition domain-containing protein
AT5G41740	40.71	45.87	38.41	44.54	103.19	89.61	74.24	54.23	1	1.89506	0.923	0.0001027	protein_coding	Disease resistance protein (TIR-NBS-LRR class) family
AT3G04790	164.59	131.04	152.78	141.41	226.6	275.5	289.77	311.67	1	1.87098	0.903	5.687e-11	protein_coding	Ribose 5-phosphate isomerase, type A protein
AT2G31790	68.56	51.11	76.51	47.83	120.37	120.16	107.18	103.54	1	1.84931	0.888	1.127e-07	protein_coding	UDP-Glycosyltransferase superfamily protein
AT1G53090	23.97	16.34	23.87	17.85	40.68	35.77	36.95	38.03	1	1.84603	0.885	2.914e-08	protein_coding	SPA1-related 4
AT3G51340	2.66	3.01	1.74	2.21	4	4.26	3.85	5.54	1	1.83472	0.862	0.001011	protein_coding	Eukaryotic aspartyl protease family protein
AT5G24380	7.69	4.78	5.3	5	10.79	8.52	11.06	11.18	1	1.82477	0.864	5.685e-05	protein_coding	YELLOW STRIPE like 2
AT1G69523	13.47	8.02	13.52	9.14	18.7	17.77	20.11	22.57	1	1.79275	0.84	2.165e-06	protein_coding	S-adenosyl-L-methionine-dependent methyltransferases superfamily protein
AT1G66540	3.12	3.01	2.92	2	5.99	4.63	5.03	4.07	1	1.78462	0.844	0.0008834	protein_coding	Cytochrome P450 superfamily protein
AT2G17972	19.63	13.8	19.84	14.63	24.22	32.46	30.59	33.54	1	1.77923	0.83	2.43e-08	protein_coding
AT4G34000	56.08	40.78	47.74	38.91	87.28	82.11	77.51	78.89	1	1.77533	0.829	3.392e-11	protein_coding	abscisic acid responsive elements-binding factor 3
AT5G02020	18.26	4.32	13.52	5.92	17.74	16.6	20.2	19.85	1	1.77035	0.824	0.03828	protein_coding
AT5G36930	50.45	36.61	38.73	33.48	63.22	70.29	75.75	71.68	1	1.76392	0.819	2.863e-09	protein_coding	Disease resistance protein (TIR-NBS-LRR class) family
AT2G32500	24.27	25.05	25.53	23.91	42.68	40.4	43.24	44.72	1	1.73188	0.791	1.134e-12	protein_coding	Stress responsive alpha-beta barrel domain protein
AT5G64940	484.48	371.7	427.52	335.94	636.79	667.49	716.63	744.97	1	1.70771	0.772	1.461e-08	protein_coding	ABC2 homolog 13
AT5G57030	75.56	58.04	73.43	62.6	110.7	103.49	120.58	120.47	1	1.68839	0.755	3.582e-09	protein_coding	Lycopene beta/epsilon cyclase protein
AT5G35790	123.42	108.38	105.36	108.65	180.16	171.65	192.57	207.4	1	1.68632	0.753	1.261e-12	protein_coding	glucose-6-phosphate dehydrogenase 1
AT3G53280	19.71	18.5	21.34	14.92	30.45	33.27	32.85	28.42	1	1.67839	0.751	1.659e-08	protein_coding	cytochrome p450 71b5
AT3G54460	49.16	41.01	46.71	39.62	70.18	70.14	79.69	76.17	1	1.67807	0.747	8.484e-07	protein_coding	SNF2 domain-containing protein / helicase domain-containing protein / F-box family protein
AT4G02630	25.95	19.81	30.75	25.98	53.31	36.58	40.81	39.91	1	1.66465	0.736	5.445e-06	protein_coding	Protein kinase superfamily protein
AT5G20070	50.45	47.02	52.16	46.33	87.04	80.43	81.03	74.18	1	1.64666	0.721	4.856e-11	protein_coding	nudix hydrolase homolog 19
AT4G14100	10.88	9.56	11.07	11.85	17.98	17.99	17.51	17.76	1	1.64299	0.716	6.444e-07	protein_coding	transferases, transferring glycosyl groups
AT4G09620	40.18	29.83	35.41	34.55	57.07	56.55	56.56	59.24	1	1.63907	0.713	4.279e-05	protein_coding	Mitochondrial transcription termination factor family protein
AT5G25040	24.05	15.8	25.21	18.35	33.01	36.28	31.68	35.42	1	1.63518	0.71	4.043e-06	protein_coding	Major facilitator superfamily protein
AT4G39940	84.61	71.53	87.42	46.69	124.69	132.28	112.54	103.86	1	1.6309	0.706	0.0003722	protein_coding	APS-kinase 2
AT1G01320	416.3	295.31	402.7	250.99	530.08	542.26	576.86	573.51	1	1.628	0.703	0.0005335	protein_coding	Tetratricopeptide repeat (TPR)-like superfamily protein
AT4G38950	82.56	69.14	75.01	67.17	121.17	114.8	120	122.35	1	1.6276	0.703	1.224e-06	protein_coding	ATP binding microtubule motor family protein
AT3G12090	5.55	4.39	4.9	5.92	7.51	8.59	9.72	7.94	1	1.6262	0.699	0.0001352	protein_coding	tetraspanin6
AT4G13840	73.43	63.9	75.24	61.96	109.42	113.26	108.94	107.72	1	1.60034	0.679	1.431e-07	protein_coding	HXXXD-type acyl-transferase family protein
AT1G71500	209.1	168.35	184.32	160.26	248.42	286.89	302.93	311.88	1	1.5929	0.671	3.819e-07	protein_coding	Rieske (2Fe-2S) domain-containing protein
AT3G11402	5.71	6.32	6.09	5.64	8.31	11.9	9.72	7.63	1	1.58081	0.669	0.001072	protein_coding	Cysteine/Histidine-rich C1 domain family protein
AT5G26920	24.5	25.36	27.03	20.2	47.32	42.75	36.79	24.55	1	1.55948	0.644	0.005006	protein_coding	Cam-binding protein 60-like G
AT5G53130	66.96	55.42	68.45	56.32	101.35	104.22	96.37	82.02	1	1.55355	0.636	9.358e-05	protein_coding	cyclic nucleotide gated channel 1
AT5G43150	35.69	32.61	48.37	34.69	61.46	59.71	52.96	58.09	1	1.53422	0.618	0.0008197	protein_coding
AT2G34660	141.53	161.34	176.1	123.71	231.87	232.98	213.18	238.01	1	1.51994	0.604	0.002614	protein_coding	multidrug resistance-associated protein 2
AT2G32295	10.04	8.33	11.38	9.57	16.86	14.4	12.57	15.57	1	1.51068	0.595	0.001471	protein_coding	EXS (ERD1/XPR1/SYG1) family protein
AT2G23770	14	14.34	11.7	12.49	23.5	20.35	17.77	17.03	1	1.49724	0.585	0.0003823	protein_coding	protein kinase family protein / peptidoglycan-binding LysM domain-containing protein
AT1G62975	0.91	1	1.03	1.57	3.12	3.08	3.1	1.25	1	2.33925	1.233	0.001158	protein_coding	basic helix-loop-helix (bHLH) DNA-binding superfamily protein
AT1G69325	0.61	1	0.32	1	1.68	1.47	1.17	1.46	1	1.9727	0.965	0.03446	protein_coding	Remorin family protein
AT3G48090	51.21	33.38	46.24	31.62	65.3	92.62	74.41	63.63	1	1.82185	0.867	9.186e-08	protein_coding	alpha/beta-Hydrolases superfamily protein
AT1G27030	20.85	20.74	18.02	21.2	32.61	37.75	39.13	33.02	1	1.76352	0.819	2.482e-11	protein_coding
AT1G36680	0.15	0.08	0.32	0.29	1.76	0.88	1.17	0.94	1	5.65476	2.464	3.285e-06	transposable_element_gene	transposable element gene
AT4G22880	17.35	34.23	22.29	22.27	92.16	127.43	87.48	96.54	1	4.19815	2.07	2.302e-27	protein_coding	leucoanthocyanidin dioxygenase
AT2G29300	8.75	8.17	6.09	12.71	28.53	20.64	22.54	22.15	1	2.62766	1.391	1.055e-09	protein_coding	NAD(P)-binding Rossmann-fold superfamily protein
AT2G21210	23.59	15.8	16.76	15.21	31.57	31.07	46	45.97	1	2.16662	1.113	2.673e-10	protein_coding	SAUR-like auxin-responsive protein family
AT5G06320	68.56	85.41	69.4	96.51	174.8	160.7	156.2	162.68	1	2.0457	1.032	8.773e-14	protein_coding	NDR1/HIN1-like 3
AT4G04830	22.83	20.12	16.44	18.85	37.49	33.42	37.46	34.06	1	1.82042	0.864	7.44e-08	protein_coding	methionine sulfoxide reductase B5
AT1G31320	3.35	2.47	3.56	3	5.36	4.92	4.69	7	1	1.77464	0.818	0.001851	protein_coding	LOB domain-containing protein 4
AT1G03630	154.54	126.8	153.89	128.71	213.49	223.65	249.38	251.6	1	1.66351	0.734	7.692e-08	protein_coding	protochlorophyllide oxidoreductase C
AT4G04770	187.57	162.8	179.89	156.76	265.68	281.16	260.02	273.64	1	1.57273	0.653	1.776e-09	protein_coding	ATP binding cassette protein 1
AT2G36990	81.57	65.21	82.12	63.46	96.39	112.82	111.79	124.34	1	1.52326	0.607	5.307e-06	protein_coding	RNApolymerase sigma-subunit F
AT4G15545	269.29	218.3	249.84	215.94	348.89	350.79	388.99	388.26	1	1.54917	0.631	1.427e-07	protein_coding
AT3G56160	44.51	33.07	39.12	32.41	65.22	58.61	69.97	70.84	1	1.7748	0.827	2.017e-10	protein_coding	Sodium Bile acid symporter family
AT3G23120	12.48	7.32	10.59	4.57	24.38	40.4	29.16	29.88	1	3.54176	1.826	6.225e-15	protein_coding	receptor like protein 38
AT1G52770	2.51	1.54	2.05	1.36	4.32	4.41	3.18	3.87	1	2.11528	1.085	1.679e-05	protein_coding	Phototropic-responsive NPH3 family protein
AT4G27940	7.61	7.48	7.75	8.85	16.31	17.04	16.42	14.73	1	2.03534	1.027	1.051e-13	protein_coding	manganese tracking factor for mitochondrial SOD2
AT5G26690	1.9	1.85	1.82	0.79	2.64	4.11	3.1	2.09	1	1.87736	0.92	0.04949	protein_coding	Heavy metal transport/detoxification superfamily protein
AT5G02270	16.44	19.96	23.71	17.7	37.25	33.86	35.11	35.42	1	1.82033	0.865	4.901e-10	protein_coding	non-intrinsic ABC protein 9
AT5G10410	1.45	1.23	0.95	2.36	3.12	1.98	2.85	2.61	1	1.76294	0.803	0.03941	protein_coding	ENTH/ANTH/VHS superfamily protein
AT2G33530	66.58	53.96	61.33	48.97	101.91	100.77	103.07	101.04	1	1.76222	0.818	8.876e-12	protein_coding	serine carboxypeptidase-like 46
AT2G01505	1.52	1.31	1.58	1.07	2.88	1.62	1.84	3.24	1	1.74818	0.786	0.03955	protein_coding	CLAVATA3/ESR-RELATED 16
AT3G44720	26.94	25.67	26.32	23.63	50.99	45.76	41.23	40.12	1	1.73654	0.798	3.771e-08	protein_coding	arogenate dehydratase 4
AT5G62070	20.47	21.89	22.21	19.85	33.01	39.07	37.29	36.88	1	1.73241	0.793	1.159e-10	protein_coding	IQ-domain 23
AT1G66880	53.34	30.29	51.61	23.49	52.75	90.41	68.63	61.33	1	1.72066	0.784	0.000855	protein_coding	Protein kinase superfamily protein
AT1G22850	110.03	89.34	96.98	101.51	158.9	163.64	174.72	184.62	1	1.71387	0.777	2.645e-10	protein_coding	SNARE associated Golgi protein family
AT4G18480	280.86	226.78	249.44	236.29	343.29	382.88	439.1	472.27	1	1.64847	0.721	2.867e-05	protein_coding	P-loop containing nucleoside triphosphate hydrolases superfamily protein
AT1G70740	15.37	17.19	13.2	15.63	23.74	24.16	25.64	23.51	1	1.58088	0.66	2.552e-07	protein_coding	Protein kinase superfamily protein
AT1G04040	62.17	61.44	54.38	71.1	96.31	89.53	98.38	105.01	1	1.56261	0.643	1.15e-07	protein_coding	HAD superfamily, subfamily IIIB acid phosphatase
AT2G15020	28.61	8.63	19.84	9.35	25.9	22.33	27.07	27.17	1	1.54253	0.625	0.03395	protein_coding
AT4G02200	25.72	30.14	23.47	26.56	46.12	41.94	39.72	34.58	1	1.53329	0.617	0.01085	protein_coding	Drought-responsive family protein
AT1G59720	5.71	5.4	6.16	3.85	7.67	7.49	8.46	8.57	1	1.52415	0.608	0.001356	protein_coding	Tetratricopeptide repeat (TPR)-like superfamily protein
AT3G19830	23.13	24.2	26	18.2	32.77	34.23	35.78	34.69	1	1.50191	0.587	6.341e-05	protein_coding	Calcium-dependent lipid-binding (CaLB domain) family protein
AT5G63020	40.48	42.4	38.57	45.9	70.58	60.15	60.17	68.54	1	1.55028	0.631	3.022e-08	protein_coding	Disease resistance protein (CC-NBS-LRR class) family
AT1G12775	2.36	3.47	3.24	3.78	9.75	13.22	11.9	12.54	1	3.68949	1.877	4.222e-21	protein_coding	Pentatricopeptide repeat (PPR) superfamily protein
AT3G47580	8.98	5.4	6.8	6.21	8.71	9.11	13.58	10.45	1	1.52793	0.609	0.01319	protein_coding	Leucine-rich repeat protein kinase family protein
AT1G33340	1.14	2	1.03	1.07	3.84	2.28	4.27	3.03	1	2.56107	1.349	0.0001055	protein_coding	ENTH/ANTH/VHS superfamily protein
AT3G46600	52.73	60.74	57.07	61.39	142.99	101.43	104.16	75.02	1	1.82641	0.87	1.498e-06	protein_coding	GRAS family transcription factor
AT3G14810	24.12	24.36	21.89	22.06	49.16	35.92	35.95	43.36	1	1.77854	0.829	2.992e-09	protein_coding	mechanosensitive channel of small conductance-like 5
AT1G03055	3.73	4.09	4.58	3.64	10.47	12.85	10.73	12.33	1	2.89152	1.531	4.977e-15	protein_coding
AT1G07610	7.91	7.86	6.56	5.21	14.71	15.79	19.19	13.58	1	2.29739	1.202	3.779e-08	protein_coding	metallothionein 1C
AT1G56520	17.5	16.57	18.02	14.21	28.21	32.98	28.24	23.93	1	1.7098	0.777	1.218e-05	protein_coding	Disease resistance protein (TIR-NBS-LRR class) family
AT3G23080	45.35	40.39	35.17	40.26	64.82	62.36	67.79	67.29	1	1.62723	0.701	6.016e-10	protein_coding	Polyketide cyclase/dehydrase and lipid transport superfamily protein
AT1G56670	4.03	4.55	3.71	3.64	7.27	6.98	5.78	5.43	1	1.59824	0.681	0.009374	protein_coding	GDSL-like Lipase/Acylhydrolase superfamily protein
AT4G04640	902.91	750.95	810.77	741.27	1142.42	1218.5	1287.13	1427.77	1	1.58327	0.663	1.941e-07	protein_coding	ATPase, F1 complex, gamma subunit protein
AT3G59780	233.22	203.27	210.79	203.95	309.96	305.18	365.1	365.27	1	1.58067	0.66	1.239e-08	protein_coding	Rhodanese/Cell cycle control phosphatase superfamily protein
AT5G35777	3.12	7.63	3.32	8.49	20.06	14.47	16.84	17.45	1	3.05053	1.604	3.432e-07	transposable_element_gene	transposable element gene
AT2G02750	1.52	1.31	1.34	0.71	3.52	3.6	3.52	2.61	1	2.71516	1.447	5.342e-06	protein_coding	Pentatricopeptide repeat (PPR) superfamily protein
AT1G70580	110.03	89.34	109.7	98.3	183.76	178.48	182.34	183.16	1	1.78643	0.837	4.092e-15	protein_coding	alanine-2-oxoglutarate aminotransferase 2
AT5G10610	13.32	12.33	13.75	11.99	18.46	24.31	24.64	19.33	1	1.68788	0.758	1.858e-06	protein_coding	cytochrome P450, family 81, subfamily K, polypeptide 1
AT3G25795	0.08	0.31	0.08	0.21	3.28	2.06	2.43	1.99	1	14.3529	3.767	4.21e-15	other_rna	other RNA
AT1G63130	12.17	16.26	13.83	16.06	28.05	28.79	31.26	27.9	1	1.98903	0.991	3.281e-11	protein_coding	Tetratricopeptide repeat (TPR)-like superfamily protein
AT4G04840	12.63	13.72	11.07	10.85	43.64	47.45	50.36	44.3	1	3.84815	1.944	3.934e-44	protein_coding	methionine sulfoxide reductase B6
AT3G21870	6.39	4.86	6.16	6.64	13.03	10.8	17.6	17.14	1	2.43534	1.278	6.663e-08	protein_coding	cyclin p2;1
AT5G21100	59.58	44.71	76.43	56.89	121.09	106.72	107.43	102.5	1	1.84226	0.882	8.248e-10	protein_coding	Plant L-ascorbate oxidase
AT3G28080	16.21	11.18	22.21	11.56	23.82	23.06	25.06	26.12	1	1.60334	0.681	0.0002921	protein_coding	nodulin MtN21 /EamA-like transporter family protein
AT2G01990	4.57	4.09	6.8	5.64	8.63	6.24	11.56	7.31	1	1.59905	0.678	0.006052	protein_coding
AT5G59670	97.47	70.99	90.18	61.11	146.75	159.09	139.52	121.2	1	1.77188	0.826	7.644e-08	protein_coding	Leucine-rich repeat protein kinase family protein
AT1G61300	49.61	43.17	52.4	39.76	77.05	78.37	82.37	77.84	1	1.70666	0.772	3.16e-09	protein_coding	LRR and NB-ARC domains-containing disease resistance protein
AT1G61190	118.55	114.39	112.55	111.93	178.32	175.54	169.35	166.76	1	1.50839	0.593	0.001354	protein_coding	LRR and NB-ARC domains-containing disease resistance protein
AT2G01422	0.23	0.23	0.08	0	27.66	28.06	27.57	32.6	1	214.611	7.663	4.329e-51	other_rna	other RNA
AT3G28899	0	0	0	0.07	1.6	2.2	2.35	2.4	1	122.143	6.211	6.078e-21	protein_coding
AT4G29770	0.08	0.54	0.24	0.21	1.68	1.25	2.35	0.94	1	5.81308	2.518	5.655e-08	protein_coding
AT4G29760	0.3	0.08	0.24	0.43	1.44	1.32	1.51	0.84	1	4.86667	2.249	4.894e-07	protein_coding
AT3G25510	3.88	2	4.43	1.86	10.71	13.59	7.71	7.52	1	3.24815	1.707	3.736e-09	protein_coding	disease resistance protein (TIR-NBS-LRR class), putative
AT5G18040	12.56	9.56	13.75	11.78	39.8	37.16	37.21	33.75	1	3.1043	1.635	1.047e-30	protein_coding
AT1G56540	5.71	4.47	5.93	3.85	15.83	13.96	13.83	13.9	1	2.88176	1.529	2.985e-18	protein_coding	Disease resistance protein (TIR-NBS-LRR class) family
AT1G56650	2.05	2.93	4.03	1.36	6.15	10.28	6.12	7.31	1	2.87946	1.531	6.138e-06	protein_coding	production of anthocyanin pigment 1
AT2G21320	8.37	5.4	8.85	3.78	20.3	16.67	17.93	19.43	1	2.81553	1.495	6.865e-11	protein_coding	B-box zinc finger family protein
AT1G78850	53.19	49.8	26	54.11	108.46	97.47	143.38	120.78	1	2.56739	1.36	1.942e-08	protein_coding	D-mannose binding lectin protein with Apple-like carbohydrate-binding domain
AT1G67000	1.37	1.16	0.79	0.36	1.52	3.08	2.68	2.09	1	2.5462	1.355	0.001629	protein_coding	Protein kinase superfamily protein
AT1G67105	0.53	0.62	0.55	1.36	3.44	1.84	1.09	1.36	1	2.52614	1.325	0.002638	other_rna	other RNA
AT1G37130	1241.98	804.45	895.73	789.17	2010.52	1902.15	2326.71	2290.7	1	2.28607	1.193	1.072e-15	protein_coding	nitrate reductase 2
AT4G09350	21.84	12.64	23.16	15.06	41.32	42.75	39.05	42	1	2.27125	1.184	2.159e-08	protein_coding	Chaperone DnaJ-domain superfamily protein
AT3G48320	12.48	10.64	14.38	8.92	22.06	26.81	24.8	28	1	2.19022	1.131	2.291e-15	protein_coding	cytochrome P450, family 71, subfamily A, polypeptide 21
AT5G42760	7.69	4.47	7.51	6.64	13.83	15.06	13.32	14.11	1	2.14063	1.098	2.965e-11	protein_coding	Leucine carboxyl methyltransferase
AT1G27940	3.8	2.54	3.64	2.07	6.87	6.39	5.36	5.64	1	2.01328	1.014	0.0002245	protein_coding	P-glycoprotein 13
AT4G17810	4.41	4.63	3.79	5.07	8.23	8.08	8.04	10.76	1	1.96145	0.96	8.566e-07	protein_coding	C2H2 and C2HC zinc fingers superfamily protein
AT2G23200	56	39.31	48.53	34.26	72.97	93.13	83.46	83.48	1	1.86996	0.903	6.164e-09	protein_coding	Protein kinase superfamily protein
AT3G18890	118.17	95.58	102.99	91.94	160.58	174.44	201.62	207.71	1	1.82135	0.865	6.681e-09	protein_coding	NAD(P)-binding Rossmann-fold superfamily protein
AT5G52310	15.9	22.82	23.47	21.77	36.21	42.67	35.11	33.85	1	1.76084	0.817	2.39e-05	protein_coding	low-temperature-responsive protein 78 (LTI78) / desiccation-responsive protein 29A (RD29A)
AT5G66520	9.97	9.02	8.93	8.07	14.79	13.15	18.02	17.34	1	1.75882	0.811	1.488e-05	protein_coding	Tetratricopeptide repeat (TPR)-like superfamily protein
AT1G62910	1.14	2.31	1.5	1.78	3.04	2.42	2.77	3.55	1	1.75037	0.79	0.01998	protein_coding	Pentatricopeptide repeat (PPR) superfamily protein
AT1G17360	72.67	64.6	66.31	60.25	120.53	116.27	106.42	115.35	1	1.73813	0.798	3.384e-08	protein_coding
AT5G43630	37.06	33.38	38.33	30.55	56.59	58.39	60.5	61.44	1	1.70055	0.766	2.065e-11	protein_coding	zinc knuckle (CCHC-type) family protein
AT4G34138	11.03	11.1	9.8	8.71	13.51	14.18	22.71	18.7	1	1.7003	0.763	0.003411	protein_coding	UDP-glucosyl transferase 73B1
AT5G05190	11.57	9.94	9.56	8.28	14.31	19.61	15.67	16.19	1	1.67166	0.743	0.0002871	protein_coding	Protein of unknown function (DUF3133)
AT1G79840	7.53	8.48	6.24	6.14	11.43	10.87	13.07	12.02	1	1.66925	0.737	6.311e-06	protein_coding	HD-ZIP IV family of homeobox-leucine zipper protein with lipid-binding START domain
AT3G27690	724.7	749.87	547.73	713.92	1050.18	1044.57	1176.18	1239.8	1	1.64853	0.721	7.392e-06	protein_coding	photosystem II light harvesting complex gene 2.3
AT1G62750	537.52	437.99	502.68	452.73	719.04	753.5	825.24	877.56	1	1.64447	0.718	2.055e-08	protein_coding	Translation elongation factor EFG/EF2 protein
AT3G19720	103.33	77.85	97.37	74.81	139.79	135.36	153.6	150.56	1	1.63943	0.713	3.472e-07	protein_coding	P-loop containing nucleoside triphosphate hydrolases superfamily protein
AT2G33860	28.69	25.67	32.25	24.2	46.84	41.72	45.67	45.97	1	1.62621	0.702	2.113e-09	protein_coding	Transcriptional factor B3 family protein / auxin-responsive factor AUX/IAA-related
AT2G39740	17.65	18.19	16.52	13.13	24.06	24.6	28.49	28.94	1	1.61994	0.694	1.129e-07	protein_coding	Nucleotidyltransferase family protein
AT3G26710	65.36	52.57	61.65	55.97	77.37	91.81	105.42	103.75	1	1.60624	0.683	3.962e-08	protein_coding	cofactor assembly of complex C
AT3G26630	18.26	14.72	18.81	18.06	30.21	29.82	26.48	25.39	1	1.602	0.682	9.877e-08	protein_coding	Tetratricopeptide repeat (TPR)-like superfamily protein
AT2G16365	29.75	24.59	24.19	24.84	39.16	41.35	42.15	41.48	1	1.58789	0.667	1.871e-07	protein_coding	F-box family protein
AT5G52320	12.56	15.49	17.39	9.85	20.78	28.79	20.2	17.87	1	1.5851	0.671	0.0004405	protein_coding	cytochrome P450, family 96, subfamily A, polypeptide 4
AT3G49530	26.86	33.92	31.85	31.41	56.99	51.12	44.08	44.41	1	1.58497	0.665	0.0007357	protein_coding	NAC domain containing protein 62
AT1G63860	26.1	25.51	20.63	32.48	39.88	45.46	42.32	37.82	1	1.58021	0.66	6.996e-05	protein_coding	Disease resistance protein (TIR-NBS-LRR class) family
AT4G29020	90.47	81.86	82.44	77.52	126.93	135.66	134.16	126.74	1	1.5754	0.656	2.912e-06	protein_coding	glycine-rich protein
AT1G17220	408.92	332.77	369.66	325.09	528.09	533.23	574.77	601.72	1	1.55789	0.639	8.477e-07	protein_coding	Translation initiation factor 2, small GTP-binding protein
AT1G62930	8.14	7.71	5.22	8.92	10.87	12.85	10.73	11.81	1	1.54251	0.622	0.0009347	protein_coding	Tetratricopeptide repeat (TPR)-like superfamily protein
AT1G24100	56.76	41.24	66.55	42.26	76.57	88.8	74.5	78.78	1	1.54079	0.624	0.0004772	protein_coding	UDP-glucosyl transferase 74B1
AT2G40530	4.49	3.85	3.71	4.28	5.99	5.73	8.46	4.91	1	1.53644	0.621	0.0325	protein_coding
AT4G15560	526.41	454.87	464.27	416.6	676.43	652.95	739.43	779.97	1	1.52983	0.613	5.035e-07	protein_coding	Deoxyxylulose-5-phosphate synthase
ATCG00190	26.33	19.96	16.28	15.28	29.25	21.81	30.5	36.57	1	1.51741	0.599	0.01772	NA	NA
AT2G39730	10241.8	8457.05	8518.45	9313.86	13423.6	13131.6	13883.6	14506.2	1	1.50405	0.589	1.058e-07	protein_coding	rubisco activase
AT1G16080	155.99	110	133.89	141.63	191.59	196.47	204.38	221.4	1	1.50291	0.587	1.295e-05	protein_coding
AT1G09170	0.38	0.15	0.08	0.14	1.52	1.25	1.42	1.57	1	7.68	2.856	5.81e-08	protein_coding	P-loop nucleoside triphosphate hydrolases superfamily protein with CH (Calponin Homology) domain
AT4G17860	0.61	0.23	0.4	0.5	1.68	2.79	1.42	3.13	1	5.18391	2.341	7.372e-07	protein_coding	Protein of Unknown Function (DUF239)
AT5G52570	23.74	22.35	17.55	21.06	67.7	62.58	66.03	56.11	1	2.98017	1.576	2.957e-37	protein_coding	beta-carotene hydroxylase 2
AT3G03780	243.42	187.16	250.08	166.47	474.13	476.82	455.52	421.8	1	2.15819	1.11	1.256e-12	protein_coding	methionine synthase 2
AT3G15354	65.44	49.95	60.54	51.04	106.54	109.44	110.11	112.63	1	1.93294	0.951	4.865e-14	protein_coding	SPA1-related 3
AT5G13360	7.46	7.55	6.88	7.57	13.67	14.4	14.33	13.79	1	1.90733	0.931	3.277e-07	protein_coding	Auxin-responsive GH3 family protein
AT5G51820	69.62	54.42	66.47	50.97	91.28	103.86	108.69	113.26	1	1.72722	0.788	1.809e-10	protein_coding	phosphoglucomutase
AT1G70610	65.9	56.43	65.52	57.25	103.19	100.7	108.18	106.57	1	1.70804	0.772	1.419e-11	protein_coding	transporter associated with antigen processing protein 1
AT2G32400	13.24	14.11	17.23	12.71	19.5	26.44	27.74	23.4	1	1.69454	0.762	1.06e-05	protein_coding	glutamate receptor 5
AT1G01060	263.58	254.3	284.69	275.69	464.86	454.35	452.67	454.5	1	1.69382	0.76	3.487e-13	protein_coding	Homeodomain-like superfamily protein
AT3G60420	39.64	19.35	25.13	19.2	43.96	53.84	38.8	31.66	1	1.62853	0.705	0.002199	protein_coding	Phosphoglycerate mutase family protein
AT3G15520	52.66	46.79	38.18	45.04	63.62	68.31	76.93	84.53	1	1.60612	0.682	1.783e-07	protein_coding	Cyclophilin-like peptidyl-prolyl cis-trans isomerase family protein
AT3G17330	23.89	24.36	29.8	23.56	44.68	39.07	38.8	37.93	1	1.57937	0.661	1.148e-06	protein_coding	evolutionarily conserved C-terminal region 6
AT3G62390	11.03	7.63	10.04	9.49	16.07	14.1	13.49	15.57	1	1.55093	0.631	4.844e-05	protein_coding	TRICHOME BIREFRINGENCE-LIKE 6
AT1G10650	23.74	22.74	26.56	22.34	37.49	35.92	35.45	36.78	1	1.52694	0.611	3.15e-08	protein_coding	SBP (S-ribonuclease binding protein) family protein
AT4G23170	21.08	10.71	19.52	8.64	38.21	55.6	40.73	33.85	1	2.80884	1.492	1.749e-10	protein_coding	receptor-like protein kinase-related family protein
AT4G23180	123.57	56.97	92.08	48.11	179.84	226.44	217.12	201.44	1	2.57176	1.363	3.473e-09	protein_coding	cysteine-rich RLK (RECEPTOR-like protein kinase) 10
AT4G23250	37.44	29.14	32.88	23.84	58.03	70.07	59.83	59.24	1	2.00462	1.004	1.015e-10	protein_coding	kinases;protein kinases
AT4G00970	58.52	23.28	37.86	21.77	64.26	69.41	64.61	71.99	1	1.91098	0.934	0.0001335	protein_coding	cysteine-rich RLK (RECEPTOR-like protein kinase) 41
AT5G38990	97.7	73	89.23	75.74	139.47	157.32	158.38	160.59	1	1.83442	0.875	6.638e-13	protein_coding	Malectin/receptor-like protein kinase family protein
AT2G37710	124.56	84.02	114.13	71.53	149.63	199.19	168.26	163.2	1	1.72555	0.787	9.609e-05	protein_coding	receptor lectin kinase
AT4G23190	25.72	12.56	17.63	11.49	20.54	31.29	30.25	29.78	1	1.65964	0.731	0.001563	protein_coding	cysteine-rich RLK (RECEPTOR-like protein kinase) 11
AT5G45780	4.03	3.55	3.71	3.07	5.2	6.02	5.53	6.58	1	1.62465	0.695	0.001079	protein_coding	Leucine-rich repeat protein kinase family protein
AT5G39020	22.07	15.96	16.28	15.06	27.34	32.9	24.97	22.46	1	1.55211	0.637	0.000913	protein_coding	Malectin/receptor-like protein kinase family protein
AT1G53430	52.58	57.89	43.79	55.97	83.84	82.33	82.04	77.42	1	1.54892	0.631	5.636e-05	protein_coding	Leucine-rich repeat transmembrane protein kinase
AT4G18150	0	0	0.08	0	5.36	5.14	4.94	3.55	1	237.375	7.369	2.095e-37	protein_coding	Kinase-related protein of unknown function (DUF1296)
AT2G17690	0.08	0.15	0.32	0.21	9.91	7.27	4.02	5.54	1	35.1842	5.072	5.835e-27	protein_coding	F-box family protein with a domain of unknown function (DUF295)
AT3G29639	0.53	1.08	0.63	0.21	13.03	11.53	11.9	12.85	1	20.1265	4.319	2.738e-83	protein_coding
AT2G04460	0.3	0.62	0.47	0.43	8.95	8.96	5.95	5.96	1	16.3846	4.011	1.192e-32	transposable_element_gene	transposable element gene
AT1G06100	0.46	0.15	0.08	0.71	4.08	3.97	5.45	4.81	1	13.0786	3.631	6.226e-26	protein_coding	Fatty acid desaturase family protein
AT5G14740	352.31	273.26	283.75	119.36	1720.14	1755.33	2216.19	2299.58	1	7.76844	2.958	2.33e-39	protein_coding	carbonic anhydrase 2
AT2G33175	0	0.23	0.16	0.21	1.28	1.25	1.34	0.73	1	7.66667	2.865	2.414e-07	protein_coding
AT5G24155	0.53	0.85	1.03	0.64	6.79	3.38	4.94	5.02	1	6.6	2.71	2.618e-16	protein_coding	FAD/NAD(P)-binding oxidoreductase family protein
AT4G20820	1.67	1.31	1.03	1.5	8.47	7.49	11.82	8.36	1	6.55898	2.701	8.742e-22	protein_coding	FAD-binding Berberine family protein
AT1G30190	0.15	0.31	0	0.43	2	1.32	1.17	0.42	1	5.51685	2.412	0.0009451	protein_coding
AT4G35640	0.99	1.23	1.66	1.57	6.79	6.1	8.63	6.69	1	5.17615	2.361	6.324e-25	protein_coding	serine acetyltransferase 3;2
AT5G03350	25.34	16.42	12.65	18.27	69.22	99.45	97.29	88.71	1	4.87988	2.286	4.557e-36	protein_coding	Legume lectin family protein
AT5G58770	21.46	13.03	22.84	16.28	94.8	86.59	85.31	83.69	1	4.76009	2.252	4.298e-50	protein_coding	Undecaprenyl pyrophosphate synthetase family protein
AT5G28888	0.38	0.08	0.16	0.36	1.04	1.4	1.59	0.63	1	4.7551	2.218	0.000208	transposable_element_gene	transposable element gene
AT4G14390	0.76	0.31	0.32	0.07	1.04	3.01	1.93	0.84	1	4.67123	2.22	0.0004184	protein_coding	Ankyrin repeat family protein
AT1G36370	34.24	50.57	34.14	46.61	219.72	138.08	225.33	133.32	1	4.32743	2.113	5.88e-30	protein_coding	serine hydroxymethyltransferase 7
AT4G04610	76.78	63.52	99.19	61.11	355.04	307.89	338.21	252.95	1	4.17196	2.061	4.213e-33	protein_coding	APS reductase 1
AT1G49500	7.23	4.86	2.29	6.21	16.31	14.62	27.82	27.06	1	4.16756	2.053	1.777e-10	protein_coding
AT5G42830	7	2.78	4.27	3.36	12.31	20.64	25.06	14	1	4.13613	2.049	4.228e-12	protein_coding	HXXXD-type acyl-transferase family protein
AT1G28480	0.61	1.23	0.47	0.21	1.36	4.04	2.18	2.61	1	4.04365	2.007	9.284e-06	protein_coding	Thioredoxin superfamily protein
AT5G54610	38.81	15.03	26.08	13.49	95.43	103.63	87.07	86.09	1	3.9848	1.995	6.311e-18	protein_coding	ankyrin
AT3G23510	2.97	2.24	1.9	2.21	7.91	7.34	10.73	10.34	1	3.897	1.953	2.248e-15	protein_coding	Cyclopropane-fatty-acyl-phospholipid synthase
AT2G14247	0.3	0.23	0.16	0.07	0.64	0.22	1.68	0.42	1	3.89474	1.904	0.004935	protein_coding	Expressed protein
AT1G43800	8.14	5.01	11.46	5.85	36.29	29.23	27.07	21.84	1	3.75673	1.911	5.202e-13	protein_coding	Plant stearoyl-acyl-carrier-protein desaturase family protein
AT1G48660	0.15	0.62	0.63	0.29	1.2	2.13	1.76	1.25	1	3.75148	1.909	0.0001744	protein_coding	Auxin-responsive GH3 family protein
AT5G35480	25.34	15.88	19.52	13.78	64.66	72.13	71.81	70.94	1	3.75121	1.908	4.943e-24	protein_coding
AT5G24150	87.73	61.36	105.75	63.03	361.44	289.16	262.12	272.91	1	3.72992	1.899	2.875e-27	protein_coding	FAD/NAD(P)-binding oxidoreductase family protein
AT4G17090	223.86	181.53	187.95	181.82	686.5	693.49	757.19	719.58	1	3.68538	1.882	2.317e-56	protein_coding	chloroplast beta-amylase
AT2G39310	7	5.01	2.21	4.64	11.51	17.26	20.61	17.55	1	3.54878	1.823	1.854e-10	protein_coding	jacalin-related lectin 22
AT2G28210	1.14	2.62	1.26	0.86	6.31	4.41	5.53	4.6	1	3.54592	1.825	4.018e-08	protein_coding	alpha carbonic anhydrase 2
AT4G10920	45.43	36.61	44.5	46.47	144.51	139.11	157.96	171.46	1	3.54338	1.824	3.933e-27	protein_coding	transcriptional coactivator p15 (PC4) family protein (KELP)
AT5G10140	1.07	1.62	2.05	1.5	4.72	6.32	4.78	6.16	1	3.52244	1.811	1.634e-07	protein_coding	K-box region and MADS-box transcription factor family protein
AT1G36675	0.38	0.15	0.47	0.29	1.28	1.03	1.42	0.73	1	3.45736	1.775	0.000686	protein_coding	glycine-rich protein
AT4G01975	1.6	2.62	2.37	2.71	7.59	6.76	10.89	6.58	1	3.42151	1.77	4.425e-13	transposable_element_gene	transposable element gene
AT4G09820	2.05	2.31	2.37	1.64	5.75	9.03	5.11	7.94	1	3.32497	1.73	2.56e-08	protein_coding	basic helix-loop-helix (bHLH) DNA-binding superfamily protein
AT3G22235	172.96	131.2	107.49	145.48	511.78	511.93	454.18	374.26	1	3.32445	1.733	1.006e-25	protein_coding
AT5G54060	4.72	10.1	6.88	5.5	16.23	32.17	22.21	19.64	1	3.31801	1.733	8.446e-12	protein_coding	UDP-glucose:flavonoid 3-o-glucosyltransferase
AT3G17690	1.37	1.08	0.95	0.43	2.4	4.11	3.27	2.61	1	3.23499	1.7	5.626e-06	protein_coding	cyclic nucleotide gated channel 19
AT5G35495	0.38	0.08	0.08	0.29	0.48	0.66	1.01	0.52	1	3.21687	1.643	0.0071	transposable_element_gene	transposable element gene
AT2G39250	12.78	6.32	12.96	4.93	20.46	29.6	32.09	36.26	1	3.20114	1.678	4.402e-10	protein_coding	Integrase-type DNA-binding superfamily protein
AT2G25820	0.46	1	0.47	0.36	1.76	2.57	1.34	1.57	1	3.16157	1.659	0.0009391	protein_coding	Integrase-type DNA-binding superfamily protein
AT3G21950	5.02	4.16	4.11	3.43	12.63	13.22	13.83	13.06	1	3.15431	1.657	8.745e-22	protein_coding	S-adenosyl-L-methionine-dependent methyltransferases superfamily protein
AT1G65490	101.74	88.34	90.66	93.73	273.91	283.95	309.88	293.18	1	3.10017	1.632	7.808e-35	protein_coding
AT3G59765	3.42	3.08	3.16	3	10.31	7.2	9.47	12.02	1	3.08057	1.611	1.866e-14	other_rna	other RNA
AT3G24460	9.06	8.17	7.27	7.71	29.81	24.16	22.54	21.42	1	3.04036	1.606	6.874e-29	protein_coding	Serinc-domain containing serine and sphingolipid biosynthesis protein
AT2G26400	3.88	2.16	1.66	1.71	6.71	7.79	6.03	7.42	1	2.97024	1.567	3.538e-07	protein_coding	acireductone dioxygenase 3
AT3G23110	22.45	10.71	21.58	7.78	33.01	53.76	46.59	51.93	1	2.96369	1.568	3.31e-08	protein_coding	receptor like protein 37
AT3G47430	21.08	11.41	20.23	14.99	54.11	47.52	47.09	51.2	1	2.95259	1.562	2.151e-20	protein_coding	peroxin 11B
AT2G01890	0.99	2.39	1.34	1.21	3.76	4.33	5.03	4.18	1	2.91737	1.539	2.363e-05	protein_coding	purple acid phosphatase 8
AT3G22231	105.54	125.8	85.68	133.35	331.7	343.59	301.42	324.21	1	2.88856	1.53	1.117e-23	protein_coding	pathogen and circadian controlled 1
AT5G25130	9.82	7.09	8.3	12.14	35.57	23.36	25.06	23.72	1	2.8838	1.526	7.481e-18	protein_coding	cytochrome P450, family 71, subfamily B, polypeptide 12
AT4G03500	1.75	1.54	1.03	0.57	3.36	4.19	3.1	3.45	1	2.88344	1.528	1.242e-05	protein_coding	Ankyrin repeat family protein
AT5G45080	1.6	0.31	0.79	0.43	3.68	2.06	1.68	1.57	1	2.8722	1.522	0.0035	protein_coding	phloem protein 2-A6
AT4G27280	11.34	41.16	10.83	26.56	121.41	59.27	41.73	27.69	1	2.78229	1.476	0.01239	protein_coding	Calcium-binding EF-hand family protein
AT5G52070	8.37	8.56	6.32	9.99	23.18	24.16	23.13	21.11	1	2.75511	1.46	4.41e-26	protein_coding	Agenet domain-containing protein
AT5G17050	29.52	31.37	29.56	26.63	82.97	89.09	68.29	81.5	1	2.74898	1.46	3.822e-42	protein_coding	UDP-glucosyl transferase 78D2
AT1G72920	2.43	9.94	4.35	4.21	27.34	13.66	10.14	5.85	1	2.72289	1.445	0.01392	protein_coding	Toll-Interleukin-Resistance (TIR) domain family protein
AT5G15900	1.29	0.46	0.71	1.36	3.28	2.28	2.18	2.61	1	2.70942	1.417	0.0001935	protein_coding	TRICHOME BIREFRINGENCE-LIKE 19
AT1G58520	35.76	24.9	38.89	19.13	88.4	68.38	82.12	80.03	1	2.68731	1.427	7.312e-14	protein_coding	lipases;hydrolases, acting on ester bonds
AT5G25120	7.3	4.78	11.78	6.5	17.98	19.54	19.61	23.93	1	2.66996	1.416	1.721e-11	protein_coding	ytochrome p450, family 71, subfamily B, polypeptide 11
AT3G17609	13.62	9.87	11.54	9.28	26.94	27.62	31.42	29.67	1	2.61002	1.384	3.078e-22	protein_coding	HY5-homolog
AT1G73805	17.43	12.1	16.12	9.57	36.13	47.81	33.94	25.81	1	2.60214	1.383	9.928e-11	protein_coding	Calmodulin binding protein-like
AT2G14560	155.08	127.27	111.92	95.37	341.53	360.19	306.28	253.69	1	2.57677	1.366	1.335e-11	protein_coding	Protein of unknown function (DUF567)
AT5G24120	69.09	55.42	70.82	59.96	180.96	163.42	158.96	153.49	1	2.57288	1.364	3.546e-34	protein_coding	sigma factor E
AT3G28890	1.52	1.31	1.74	0.64	2.48	3.82	2.85	4.18	1	2.55854	1.35	4.626e-05	protein_coding	receptor like protein 43
AT1G13080	38.5	20.5	31.54	21.06	68.9	71.39	69.05	75.33	1	2.55081	1.351	1.77e-14	protein_coding	cytochrome P450, family 71, subfamily B, polypeptide 2
AT1G10370	67.19	52.26	69.08	64.96	165.93	159.75	158.04	162.79	1	2.55044	1.351	5.587e-28	protein_coding	Glutathione S-transferase family protein
AT2G39650	4.26	9.25	4.66	4.35	25.1	12.93	12.65	6.16	1	2.52398	1.336	0.01073	protein_coding	Protein of unknown function (DUF506)
AT5G19850	21	16.34	17.23	14.28	39.64	46.27	40.06	47.75	1	2.52317	1.335	4.112e-21	protein_coding	alpha/beta-Hydrolases superfamily protein
AT3G20600	9.66	6.01	6.32	8	17.82	21.52	19.69	16.09	1	2.50483	1.325	3.496e-12	protein_coding	Late embryogenesis abundant (LEA) hydroxyproline-rich glycoprotein family
AT3G24518	3.27	1.77	1.5	1.64	4.96	3.82	6.87	4.6	1	2.47555	1.301	0.000348	other_rna	other RNA
AT5G17220	9.28	17.88	24.58	18.49	38.69	56.04	39.3	39.7	1	2.47373	1.307	4.215e-08	protein_coding	glutathione S-transferase phi 12
AT4G02780	0.76	0.77	0.47	0.71	1.68	1.91	1.01	2.09	1	2.46863	1.275	0.003448	protein_coding	Terpenoid cyclases/Protein prenyltransferases superfamily protein
AT4G16870	25.41	23.05	14.38	12.42	40.6	43.85	48.69	51.3	1	2.4507	1.292	5.282e-10	transposable_element_gene	transposable element gene
AT2G15620	331.61	257.77	216.8	291.25	589.55	595.51	745.8	755.94	1	2.44827	1.291	1.52e-21	protein_coding	nitrite reductase 1
AT3G21150	2.28	4.55	3.24	2.71	11.75	7.79	6.2	5.43	1	2.43897	1.287	0.005283	protein_coding	B-box 32
AT4G11000	7.91	4.86	5.61	3.57	12.47	16.6	12.74	11.49	1	2.42825	1.283	2.251e-07	protein_coding	Ankyrin repeat family protein
AT1G11990	0.61	0.62	0.63	0.5	1.28	1.69	1.26	1.46	1	2.41102	1.263	0.005796	protein_coding	O-fucosyltransferase family protein
AT5G50800	9.28	5.78	15.65	5.14	25.42	22.99	18.85	18.6	1	2.39498	1.262	3.644e-05	protein_coding	Nodulin MtN3 family protein
AT3G51970	0.99	1.39	1.5	1.43	2.32	3.6	2.68	4.07	1	2.38606	1.241	0.0001908	protein_coding	acyl-CoA sterol acyl transferase 1
AT3G01500	2114.15	1530.2	1373.36	1555.2	3400.31	3427.36	4133.38	4615.98	1	2.36988	1.245	3.238e-18	protein_coding	carbonic anhydrase 1
AT5G45650	35.99	24.59	39.76	22.7	68.5	72.05	76.84	72.3	1	2.35444	1.236	2.079e-15	protein_coding	subtilase family protein
AT3G52360	15.68	12.18	14.86	9.28	32.29	28.5	27.99	33.64	1	2.35423	1.235	2.007e-13	protein_coding
AT2G37040	97.25	95.04	109.15	91.52	234.35	229.89	227.68	230.07	1	2.34627	1.231	9.17e-33	protein_coding	PHE ammonia lyase 1
AT5G40540	3.12	3.08	4.35	4.21	9.51	7.79	8.8	8.36	1	2.33469	1.22	2.368e-10	protein_coding	Protein kinase superfamily protein
AT4G11280	9.13	22.43	14.78	21.63	52.43	34.67	37.88	32.6	1	2.31838	1.213	1.499e-05	protein_coding	1-aminocyclopropane-1-carboxylic acid (acc) synthase 6
AT1G17050	59.66	46.25	57.46	49.61	123.89	120.09	124.86	123.81	1	2.31313	1.21	3.058e-27	protein_coding	solanesyl diphosphate synthase 2
AT1G22770	5.71	6.78	7.43	7.42	19.26	14.98	15.67	13.06	1	2.30322	1.206	6.455e-13	protein_coding	gigantea protein (GI)
AT5G42800	46.8	93.43	65.36	58.75	146.91	188.83	123.1	147.64	1	2.29432	1.198	2.332e-09	protein_coding	dihydroflavonol 4-reductase
AT2G44910	5.02	2.39	5.14	2.07	5.83	11.31	8.3	8.05	1	2.2907	1.197	0.002828	protein_coding	homeobox-leucine zipper protein 4
AT3G58070	1.6	1.46	1.66	1.28	2.64	4.11	2.6	4.39	1	2.29	1.182	1.76e-05	protein_coding	C2H2 and C2HC zinc fingers superfamily protein
AT1G55910	31.2	15.65	27.35	15.35	41.72	57.36	54.3	50.67	1	2.27862	1.189	2.482e-09	protein_coding	zinc transporter 11 precursor
AT3G09520	3.2	4.55	3.48	4.21	9.67	9.92	8.04	7.52	1	2.27655	1.19	5.246e-08	protein_coding	exocyst subunit exo70 family protein H4
AT3G57020	23.97	25.21	20.79	20.2	46.28	52.96	51.54	54.33	1	2.2747	1.185	6.678e-25	protein_coding	Calcium-dependent phosphotriesterase superfamily protein
AT3G59400	185.67	130.89	159.18	112.36	334.1	305.47	346.17	345.21	1	2.26314	1.178	7.644e-18	protein_coding	enzyme binding;tetrapyrrole binding
AT3G62950	7.69	7.01	6.96	6.28	20.86	12.12	17.51	12.64	1	2.25948	1.177	1.613e-07	protein_coding	Thioredoxin superfamily protein
AT3G01550	36.07	37.46	30.9	33.91	75.45	75.43	80.53	79.83	1	2.24982	1.169	2.808e-28	protein_coding	phosphoenolpyruvate (pep)/phosphate translocator 2
AT5G22390	31.73	26.83	26.4	26.7	59.95	57.44	71.98	61.75	1	2.24897	1.169	2.809e-15	protein_coding	Protein of unknown function (DUF3049)
AT1G03220	43.52	58.51	25.61	38.05	83.61	88.14	101.39	99.05	1	2.2463	1.167	3.715e-08	protein_coding	Eukaryotic aspartyl protease family protein
AT3G55630	34.39	23.9	27.58	25.06	62.66	59.35	61.26	65.72	1	2.24457	1.166	3.065e-19	protein_coding	DHFS-FPGS homolog D
AT3G06880	29.6	28.21	29.64	20.63	64.66	53.47	61.17	62.48	1	2.23705	1.162	1.671e-13	protein_coding	Transducin/WD40 repeat-like superfamily protein
AT3G21560	13.92	17.65	21.18	16.78	37.81	41.87	35.11	40.12	1	2.22796	1.156	1.496e-14	protein_coding	UDP-Glycosyltransferase superfamily protein
AT1G33475	1.45	0.93	1.26	1.57	3.76	1.4	3.02	3.34	1	2.21113	1.124	0.002317	protein_coding	SNARE-like superfamily protein
AT4G26850	327.2	216.76	379.38	209.3	639.35	656.7	619.09	588.14	1	2.21013	1.144	3.022e-12	protein_coding	mannose-1-phosphate guanylyltransferase (GDP)s;GDP-galactose:mannose-1-phosphate guanylyltransferases;GDP-galactose:glucose-1-phosphate guanylyltransferases;GDP-galactose:myoinositol-1-phosphate guanylyltransferases;glucose-1-phosphate guanylyltransferase
AT4G16750	3.58	2.16	3.4	1.07	5.04	6.98	4.94	5.54	1	2.20372	1.143	0.005411	protein_coding	Integrase-type DNA-binding superfamily protein
AT5G44390	3.5	1.93	1.66	1.36	3.28	5.95	4.53	4.81	1	2.19763	1.136	0.0002901	protein_coding	FAD-binding Berberine family protein
AT3G10150	2.59	0.93	2.13	0.79	5.2	3.08	2.6	3.24	1	2.19255	1.137	0.003626	protein_coding	purple acid phosphatase 16
[truncated: 1,091 more rows]

## Sheet: GO_UP
	GO_ID	GO_TERM	p-value	Corrected p-Value	Observed frequency	Expected frequency	Genes under GO_TERMS
Defense
	50896	response to stimulus	1.9571e-31	2.6734e-28	315/1162 27.1%	3207/22304 14.3%	AT3G01480	AT3G03780	AT1G55480	AT1G37130	AT1G09340	AT5G42650	AT1G59960	AT1G72930	AT5G14740	AT4G02780	AT1G55920	AT5G25190	AT5G57220	AT4G34250	AT4G37760	AT5G05580	AT4G14400	AT1G19150	AT2G17060	AT1G71040	AT5G10250	AT1G60950	AT1G03230	AT1G53170	AT4G38970	AT3G17700	AT3G56400	AT1G55490	AT5G43750	AT3G26650	AT5G49730	AT2G17840	AT1G72940	AT5G67385	AT1G02930	AT5G06320	AT3G13110	AT4G26090	AT5G04140	AT5G10140	AT4G31550	AT1G03220	AT4G02520
	9628	response to abiotic stimulus	5.7246e-20	1.564e-17	138/1162 11.8%	1168/22304 5.2%	AT3G03780	AT1G63940	AT1G37130	AT1G09340	AT1G59960	AT3G54050	AT1G55920	AT4G34250	AT5G05580	AT1G19150	AT5G38420	AT3G16450	AT5G10250	AT1G60950	AT1G03230	AT2G22360	AT1G55490	AT3G26650	AT5G25220	AT5G49730	AT2G17840	AT5G67300	AT5G06290	AT5G67385	AT1G02930	AT3G12780	AT5G04140	AT2G38170	AT5G10140	AT5G38410	AT5G02120	AT3G09260	AT1G03220	AT3G50820	AT1G32060	AT4G02520	AT2G30490	AT5G51820	AT5G24120	AT3G17609	AT2G15970	AT4G35090	AT5G14565
	42742	defense response to bacterium	9.1068e-15	2.0733e-12	41/1162 3.5%	193/22304 0.8%	AT3G01480	AT1G32060	AT4G26850	AT4G02520	AT5G26920	AT1G13440	AT3G04790	AT1G09340	AT3G52430	AT3G01500	AT5G14740	AT5G14565	AT4G09650	AT5G67330	AT4G01050	AT5G14545	AT2G37660	AT5G57220	AT3G20600	AT4G14400	AT3G62030	AT3G14210	AT5G42810	AT3G55800	AT3G56400	AT3G49110	AT1G06680	AT4G23190	AT2G30860	AT5G06290	AT2G39730	AT4G23670	AT1G24100	AT1G02930	AT5G06320	AT4G26090	AT5G09650	AT4G31550	AT1G02450	AT4G19660	AT4G16890
	9617	response to bacterium	6.5746e-14	1.283e-11	45/1162 3.8%	241/22304 1.0%	AT3G01480	AT1G32060	AT4G26850	AT4G02520	AT5G26920	AT1G13440	AT3G04790	AT1G09340	AT3G52430	AT3G01500	AT5G14740	AT5G14565	AT4G09650	AT5G67330	AT4G01050	AT5G14545	AT2G37660	AT5G57220	AT3G20600	AT4G14400	AT3G62030	AT3G14210	AT5G03760	AT5G42810	AT3G55800	AT3G56400	AT3G49110	AT1G06680	AT4G23190	AT3G28910	AT3G22231	AT2G30860	AT5G06290	AT2G39730	AT4G23670	AT1G24100	AT1G02930	AT5G06320	AT3G45640	AT4G26090	AT5G09650	AT4G31550	AT1G02450
	9416	response to light stimulus	1.3143e-12	1.9948e-10	63/1162 5.4%	455/22304 2.0%	AT1G37130	AT2G44910	AT1G15820	AT4G34250	AT1G19150	AT3G62030	AT5G38420	AT5G10250	AT1G60950	AT5G37770	AT3G26650	AT3G49110	AT5G25220	AT5G49730	AT2G17840	AT5G67385	AT2G39730	AT5G58760	AT5G35220	AT5G04140	AT3G15570	AT5G38410	AT5G02120	AT1G20340	AT3G15850	AT1G58290	AT3G50820	AT3G51240	AT2G30490	AT3G27690	AT5G45340	AT1G12370	AT5G24120	AT3G17609	AT4G35090	AT1G65060	AT1G29920	AT1G67090	AT1G22770	AT2G46830	AT4G34190	AT1G50280	AT2G46790
	51707	response to other organism	1.7722e-12	2.4209e-10	69/1162 5.9%	528/22304 2.3%	AT3G01480	AT5G26920	AT3G48090	AT1G13440	AT1G37130	AT3G04790	AT1G09340	AT3G52430	AT5G42650	AT4G20970	AT5G14740	AT4G09650	AT4G01050	AT5G14545	AT2G37660	AT5G57220	AT3G20600	AT4G14400	AT3G62030	AT5G03760	AT4G30650	AT2G04450	AT5G42810	AT3G17700	AT3G56400	AT1G55490	AT3G49110	AT3G28910	AT5G06290	AT2G39730	AT3G04720	AT5G55450	AT1G24100	AT1G02930	AT5G06320	AT3G45640	AT4G26090	AT4G31550	AT3G09260	AT1G02450	AT4G16890	AT2G03070	AT1G32060
	42221	response to chemical stimulus	2.4019e-12	2.9827e-10	156/1162 13.4%	1710/22304 7.6%	AT3G03780	AT1G63940	AT1G13440	AT3G52430	AT5G42650	AT5G24380	AT1G08090	AT4G02780	AT5G25190	AT4G37760	AT1G48660	AT1G51950	AT4G14400	AT3G16450	AT5G13360	AT1G53170	AT5G52050	AT4G38970	AT3G56400	AT1G14540	AT5G43750	AT3G26650	AT5G25220	AT2G17840	AT5G67300	AT1G51700	AT1G01560	AT1G02930	AT3G13110	AT3G12780	AT4G31550	AT2G43750	AT2G28210	AT4G16890	AT4G02520	AT5G23310	AT1G57560	AT1G19640	AT1G70410	AT2G15970	AT4G35090	AT1G28480	AT2G37040
	9314	response to radiation	6.0781e-12	5.9305e-10	63/1162 5.4%	471/22304 2.1%	AT1G37130	AT2G44910	AT1G15820	AT4G34250	AT1G19150	AT3G62030	AT5G38420	AT5G10250	AT1G60950	AT5G37770	AT3G26650	AT3G49110	AT5G25220	AT5G49730	AT2G17840	AT5G67385	AT2G39730	AT5G58760	AT5G35220	AT5G04140	AT3G15570	AT5G38410	AT5G02120	AT1G20340	AT3G15850	AT1G58290	AT3G50820	AT3G51240	AT2G30490	AT3G27690	AT5G45340	AT1G12370	AT5G24120	AT3G17609	AT4G35090	AT1G65060	AT1G29920	AT1G67090	AT1G22770	AT2G46830	AT4G34190	AT1G50280	AT2G46790
	9607	response to biotic stimulus	1.1888e-11	1.0149e-09	69/1162 5.9%	550/22304 2.4%	AT3G01480	AT5G26920	AT3G48090	AT1G13440	AT1G37130	AT3G04790	AT1G09340	AT3G52430	AT5G42650	AT4G20970	AT5G14740	AT4G09650	AT4G01050	AT5G14545	AT2G37660	AT5G57220	AT3G20600	AT4G14400	AT3G62030	AT5G03760	AT4G30650	AT2G04450	AT5G42810	AT3G17700	AT3G56400	AT1G55490	AT3G49110	AT3G28910	AT5G06290	AT2G39730	AT3G04720	AT5G55450	AT1G24100	AT1G02930	AT5G06320	AT3G45640	AT4G26090	AT4G31550	AT3G09260	AT1G02450	AT4G16890	AT2G03070	AT1G32060
	6955	immune response	7.3263e-11	5.0498e-09	43/1162 3.7%	272/22304 1.2%	AT1G63740	AT5G26920	AT1G63860	AT3G48090	AT3G52430	AT1G72930	AT5G45080	AT3G25510	AT3G01500	AT1G29690	AT1G72910	AT1G17600	AT2G20142	AT3G20600	AT5G54250	AT4G14400	AT2G17060	AT1G47370	AT4G36150	AT5G37770	AT5G42810	AT3G56400	AT1G55490	AT4G23190	AT3G49530	AT5G44420	AT1G56540	AT1G31540	AT3G28910	AT1G56520	AT1G72940	AT1G69550	AT1G17610	AT1G72900	AT3G04720	AT5G06320	AT4G26090	AT5G11250	AT5G41750	AT5G58120	AT4G19660	AT5G58260	AT4G16890
	9409	response to cold	7.3936e-11	5.0498e-09	40/1162 3.4%	241/22304 1.0%	AT1G32060	AT4G02520	AT3G06510	AT1G63940	AT5G51820	AT1G09340	AT5G52310	AT2G15970	AT4G35090	AT3G01500	AT3G54050	AT4G09650	AT3G02870	AT1G55920	AT5G04590	AT1G67090	AT4G34150	AT1G22770	AT3G14210	AT3G16450	AT4G30650	AT5G37770	AT1G15950	AT4G17090	AT1G55490	AT3G26650	AT3G49530	AT1G09350	AT2G17840	AT5G06290	AT2G39730	AT3G45640	AT3G12780	AT2G38170	AT5G10140	AT1G42970	AT3G09260	AT5G20630	AT3G11630	AT1G07720
	2376	immune system process	2.6711e-10	1.7375e-08	43/1162 3.7%	283/22304 1.2%	AT1G63740	AT5G26920	AT1G63860	AT3G48090	AT3G52430	AT1G72930	AT5G45080	AT3G25510	AT3G01500	AT1G29690	AT1G72910	AT1G17600	AT2G20142	AT3G20600	AT5G54250	AT4G14400	AT2G17060	AT1G47370	AT4G36150	AT5G37770	AT5G42810	AT3G56400	AT1G55490	AT4G23190	AT3G49530	AT5G44420	AT1G56540	AT1G31540	AT3G28910	AT1G56520	AT1G72940	AT1G69550	AT1G17610	AT1G72900	AT3G04720	AT5G06320	AT4G26090	AT5G11250	AT5G41750	AT5G58120	AT4G19660	AT5G58260	AT4G16890
	10035	response to inorganic substance	3.679e-10	2.2843e-08	56/1162 4.8%	434/22304 1.9%	AT4G25100	AT3G03780	AT3G09600	AT1G63940	AT3G48090	AT1G13440	AT1G56650	AT3G09440	AT5G24380	AT1G08090	AT1G11860	AT5G14545	AT5G35630	AT3G16450	AT5G37770	AT3G48360	AT4G38970	AT2G15620	AT5G67300	AT1G02930	AT3G13110	AT3G12780	AT3G48990	AT1G20340	AT4G33010	AT2G43750	AT4G14030	AT2G28210	AT4G02520	AT5G23310	AT1G70410	AT5G26220	AT4G35090	AT3G01500	AT3G60750	AT5G14565	AT5G67330	AT1G49010	AT1G22770	AT2G21330	AT2G46830	AT3G51920	AT3G14930
	45087	innate immune response	5.4078e-10	3.2118e-08	40/1162 3.4%	257/22304 1.1%	AT1G63740	AT5G26920	AT1G63860	AT3G48090	AT3G52430	AT1G72930	AT5G45080	AT3G25510	AT3G01500	AT1G72910	AT1G17600	AT2G20142	AT3G20600	AT5G54250	AT4G14400	AT2G17060	AT1G47370	AT4G36150	AT5G37770	AT3G56400	AT1G55490	AT4G23190	AT3G49530	AT5G44420	AT1G56540	AT1G31540	AT3G28910	AT1G56520	AT1G72940	AT1G69550	AT1G17610	AT1G72900	AT3G04720	AT4G26090	AT5G11250	AT5G41750	AT5G58120	AT4G19660	AT5G58260	AT4G16890
	8219	cell death	1.204e-08	5.4823e-07	33/1162 2.8%	209/22304 0.9%	AT1G63740	AT3G48090	AT1G61300	AT1G59620	AT3G25510	AT4G35090	AT1G29690	AT1G17600	AT3G20600	AT5G54250	AT4G14400	AT2G17060	AT4G36150	AT5G62100	AT5G41740	AT1G50180	AT3G50950	AT1G63750	AT1G55490	AT4G23170	AT1G56540	AT1G31540	AT1G61190	AT3G28910	AT1G56520	AT1G69550	AT1G17610	AT5G45490	AT4G26090	AT5G11250	AT5G41750	AT5G58120	AT5G52060
	16265	death	1.204e-08	5.4823e-07	33/1162 2.8%	209/22304 0.9%	AT1G63740	AT3G48090	AT1G61300	AT1G59620	AT3G25510	AT4G35090	AT1G29690	AT1G17600	AT3G20600	AT5G54250	AT4G14400	AT2G17060	AT4G36150	AT5G62100	AT5G41740	AT1G50180	AT3G50950	AT1G63750	AT1G55490	AT4G23170	AT1G56540	AT1G31540	AT1G61190	AT3G28910	AT1G56520	AT1G69550	AT1G17610	AT5G45490	AT4G26090	AT5G11250	AT5G41750	AT5G58120	AT5G52060
	51704	multi-organism process	1.9868e-08	8.7547e-07	72/1162 6.1%	694/22304 3.1%	AT3G01480	AT5G26920	AT3G48090	AT1G13440	AT1G37130	AT3G04790	AT1G09340	AT3G52430	AT5G42650	AT4G20970	AT5G14740	AT4G09650	AT4G01050	AT5G14545	AT2G37660	AT5G57220	AT3G20600	AT4G14400	AT3G62030	AT5G03760	AT4G30650	AT2G04450	AT5G42810	AT3G17700	AT3G56400	AT1G55490	AT3G49110	AT3G28910	AT5G06290	AT2G39730	AT3G04720	AT5G55450	AT1G24100	AT1G02930	AT5G06320	AT3G45640	AT4G26090	AT4G31550	AT3G09260	AT1G02450	AT4G16890	AT2G03070	AT1G32060
	10038	response to metal ion	2.1996e-08	9.3896e-07	45/1162 3.8%	350/22304 1.5%	AT4G25100	AT3G03780	AT4G02520	AT3G09600	AT1G63940	AT1G13440	AT3G09440	AT5G26220	AT3G60750	AT5G24380	AT5G14565	AT1G11860	AT5G67330	AT5G14545	AT5G35630	AT1G49010	AT2G21330	AT2G46830	AT3G16450	AT5G37770	AT3G51920	AT4G38970	AT3G14930	AT1G07610	AT2G28160	AT5G49910	AT1G36370	AT5G41670	AT5G23060	AT2G30860	AT5G67300	AT4G23670	AT5G59430	AT1G02930	AT1G48030	AT3G13110	AT3G12780	AT5G09650	AT1G01060	AT3G48990	AT1G20340	AT1G42970	AT4G33010
	9266	response to temperature stimulus	6.0157e-09	3.0435e-07	47/1162 4.0%	359/22304 1.6%	AT1G32060	AT4G26850	AT4G02520	AT3G06510	AT1G63940	AT5G51820	AT5G15450	AT1G09340	AT5G52310	AT2G15970	AT4G35090	AT3G01500	AT3G54050	AT4G09650	AT3G02870	AT1G55920	AT5G04590	AT5G05580	AT1G67090	AT4G34150	AT1G22770	AT3G14210	AT3G16450	AT4G30650	AT5G37770	AT2G46790	AT2G22360	AT1G15950	AT4G17090	AT1G55490	AT5G49910	AT3G26650	AT3G49530	AT1G09350	AT2G17840	AT5G06290	AT2G39730	AT3G45640	AT3G12780	AT2G38170	AT5G10140	AT1G13080	AT1G42970
	9751	response to salicylic acid stimulus	2.8451e-08	1.1431e-06	25/1162 2.1%	135/22304 0.6%	AT3G09600	AT3G48090	AT1G57560	AT3G52430	AT5G54610	AT2G14560	AT1G28480	AT1G49010	AT4G14400	AT1G76930	AT2G46830	AT2G05520	AT3G56400	AT2G37710	AT3G50060	AT4G04695	AT4G23170	AT3G28910	AT5G62470	AT5G67300	AT1G21270	AT5G59430	AT1G21250	AT1G01060	AT4G16890
	6915	apoptosis	8.3908e-08	2.7956e-06	23/1162 1.9%	123/22304 0.5%	AT1G63740	AT1G63750	AT1G61300	AT1G59620	AT1G56540	AT1G31540	AT1G61190	AT3G25510	AT1G56520	AT1G69550	AT1G17610	AT5G45490	AT1G17600	AT2G17060	AT4G36150	AT5G62100	AT5G11250	AT5G41740	AT1G50180	AT3G50950	AT5G41750	AT5G58120	AT5G52060
	12501	programmed cell death	3.4883e-08	1.254e-06	29/1162 2.4%	176/22304 0.7%	AT1G63740	AT3G48090	AT1G61300	AT1G59620	AT3G25510	AT1G17600	AT3G20600	AT5G54250	AT2G17060	AT4G36150	AT5G62100	AT5G41740	AT1G50180	AT3G50950	AT1G63750	AT4G23170	AT1G56540	AT1G31540	AT1G61190	AT3G28910	AT1G56520	AT1G69550	AT1G17610	AT5G45490	AT4G26090	AT5G11250	AT5G41750	AT5G58120	AT5G52060
	10033	response to organic substance	1.3106e-06	3.5668e-05	90/1162 7.7%	1037/22304 4.6%	AT5G26920	AT3G09600	AT3G48090	AT2G33860	AT3G23230	AT3G52430	AT5G42650	AT1G56650	AT2G44910	AT5G50915	AT4G02780	AT5G25190	AT1G80080	AT3G17860	AT4G37760	AT1G48660	AT1G51950	AT4G14400	AT1G76930	AT3G62030	AT1G04240	AT5G13360	AT5G37770	AT1G53170	AT3G48360	AT4G38970	AT3G56400	AT4G27410	AT2G37710	AT3G50060	AT4G23170	AT3G26650	AT5G25220	AT3G28910	AT5G67300	AT4G08950	AT1G51700	AT4G22880	AT3G04720	AT1G21270	AT3G58070	AT3G17510	AT1G01560
	9651	response to salt stress	2.31e-06	5.9537e-05	41/1162 3.5%	360/22304 1.6%	AT3G03780	AT4G02520	AT3G09600	AT1G59960	AT1G56650	AT5G52310	AT4G01070	AT3G60750	AT5G14565	AT4G21440	AT5G27150	AT5G49480	AT5G14545	AT5G35630	AT5G04590	AT1G49010	AT3G62030	AT2G46830	AT4G30650	AT1G03230	AT3G51920	AT1G55450	AT2G17840	AT5G62470	AT5G67300	AT4G23670	AT3G04720	AT5G59430	AT3G17510	AT1G02930	AT2G38170	AT5G09650	AT1G01060	AT3G06370	AT3G09260	AT1G03220	AT1G45249	AT5G01410	AT3G15950	AT1G01520	AT4G34000
	6970	response to osmotic stress	2.6988e-06	6.8269e-05	43/1162 3.7%	388/22304 1.7%	AT3G03780	AT4G02520	AT3G09600	AT1G59960	AT1G56650	AT5G52310	AT4G01070	AT3G60750	AT5G14565	AT4G21440	AT5G27150	AT5G49480	AT5G14545	AT5G35630	AT5G04590	AT1G49010	AT3G62030	AT2G46830	AT4G30650	AT1G03230	AT3G51920	AT2G17820	AT1G55450	AT2G17840	AT5G62470	AT5G67300	AT4G23670	AT3G04720	AT5G59430	AT3G17510	AT1G02930	AT3G45640	AT2G38170	AT5G09650	AT1G01060	AT3G06370	AT3G09260	AT1G03220	AT1G45249	AT5G01410	AT3G15950	AT1G01520	AT4G34000
	46686	response to cadmium ion	3.8057e-06	9.1202e-05	34/1162 2.9%	279/22304 1.2%	AT4G25100	AT3G03780	AT4G02520	AT3G09600	AT1G63940	AT1G13440	AT3G09440	AT5G26220	AT3G60750	AT1G11860	AT5G35630	AT1G49010	AT2G21330	AT2G46830	AT4G38970	AT3G14930	AT5G49910	AT1G36370	AT5G41670	AT2G30860	AT5G67300	AT4G23670	AT5G59430	AT1G02930	AT1G48030	AT3G13110	AT3G12780	AT5G09650	AT1G01060	AT3G48990	AT1G42970	AT4G33010	AT2G43750	AT4G14030
	9753	response to jasmonic acid stimulus	2.82e-05	0.00053501	21/1162 1.8%	148/22304 0.6%	AT3G56400	AT4G26850	AT3G09600	AT1G57560	AT5G42650	AT1G56650	AT5G44420	AT1G19640	AT3G28910	AT1G28480	AT5G67300	AT4G22880	AT3G17860	AT4G37760	AT5G59430	AT1G49010	AT1G76930	AT2G46830	AT1G01060	AT4G11280	AT2G26690
	9719	response to endogenous stimulus	3.4085e-05	0.00062919	71/1162 6.1%	835/22304 3.7%	AT3G09600	AT2G33860	AT3G23230	AT5G42650	AT1G56650	AT2G44910	AT5G50915	AT4G02780	AT5G25190	AT1G80080	AT3G17860	AT4G37760	AT1G48660	AT1G51950	AT1G76930	AT3G62030	AT1G04240	AT5G13360	AT5G37770	AT1G53170	AT3G48360	AT4G38970	AT3G56400	AT4G27410	AT3G50060	AT5G25220	AT3G28910	AT5G67300	AT4G08950	AT4G22880	AT3G04720	AT3G58070	AT3G17510	AT1G01560	AT3G45640	AT5G35220	AT4G11280	AT4G14550	AT4G16890	AT4G26850	AT1G57560	AT5G52310	AT1G19640
	10218	response to far red light	5.4514e-06	0.00012011	11/1162 0.9%	41/22304 0.1%	AT1G29920	AT3G27690	AT1G67090	AT1G19150	AT1G22770	AT5G24120	AT5G38420	AT2G44910	AT5G38410	AT5G38430	AT4G14690
	9411	response to UV	0.00011726	0.0019534	12/1162 1.0%	65/22304 0.2%	AT4G36220	AT3G51240	AT1G51400	AT5G58760	AT1G12370	AT3G17609	AT5G07990	AT1G51680	AT1G20340	AT1G65060	AT5G01410	AT4G14690
	9723	response to ethylene stimulus	8.4633e-05	0.0014634	18/1162 1.5%	125/22304 0.5%	AT3G09600	AT3G50060	AT3G23230	AT5G44420	AT3G28910	AT1G28370	AT5G67300	AT5G25190	AT2G38210	AT3G04720	AT4G24670	AT5G59430	AT2G46830	AT5G35220	AT1G01060	AT2G05520	AT1G53170	AT4G11280
	10114	response to red light	8.8659e-05	0.0015139	11/1162 0.9%	54/22304 0.2%	AT1G29920	AT3G27690	AT1G67090	AT1G19150	AT2G29090	AT5G24120	AT5G38420	AT5G38410	AT5G38430	AT4G14690	AT2G43010
	9637	response to blue light	0.00021622	0.0031759	10/1162 0.8%	50/22304 0.2%	AT1G29920	AT3G27690	AT1G67090	AT1G19150	AT1G22770	AT5G24120	AT5G38420	AT5G38410	AT5G38430	AT5G58140
	9814	defense response	0.00035071	0.0047907	15/1162 1.2%	105/22304 0.4%	AT3G56400	AT5G26920	AT1G55490	AT3G48090	AT4G23190	AT3G52430	AT3G49530	AT5G44420	AT3G01500	AT3G04720	AT3G20600	AT4G14400	AT4G19660	AT5G58260	AT4G16890
	9816	defense response to bacterium	0.00036207	0.0048969	7/1162 0.6%	27/22304 0.1%	AT5G26920	AT3G20600	AT4G14400	AT4G23190	AT3G52430	AT4G19660	AT4G16890
	6979	response to oxidative stress	0.00053724	0.0067328	26/1162 2.2%	247/22304 1.1%	AT4G25100	AT5G18040	AT5G23310	AT3G48090	AT1G13440	AT1G56650	AT4G35090	AT2G37040	AT3G53260	AT4G09010	AT4G12000	AT1G22770	AT3G62030	AT1G53670	AT3G16670	AT5G37770	AT2G29450	AT1G14540	AT5G43750	AT5G59080	AT4G23190	AT2G34060	AT1G02930	AT3G45640	AT5G01410	AT4G14030
	9611	response to wounding	0.00055599	0.0069044	17/1162 1.4%	133/22304 0.5%	AT2G30490	AT1G55480	AT5G42650	AT5G44420	AT1G19640	AT2G37040	AT3G53260	AT4G21440	AT4G22880	AT4G37760	AT1G51400	AT2G46510	AT1G76930	AT3G45640	AT1G51680	AT4G11280	AT2G26690
	9725	response to hormone stimulus	0.00069222	0.0084426	61/1162 5.2%	767/22304 3.4%	AT3G09600	AT2G33860	AT3G23230	AT2G44910	AT5G50915	AT4G02780	AT5G25190	AT1G80080	AT1G48660	AT1G51950	AT1G76930	AT3G62030	AT1G04240	AT5G13360	AT5G37770	AT1G53170	AT3G48360	AT4G38970	AT4G27410	AT3G50060	AT5G25220	AT3G28910	AT5G67300	AT4G08950	AT3G04720	AT3G58070	AT3G17510	AT1G01560	AT3G45640	AT5G35220	AT4G11280	AT4G14550	AT4G16890	AT1G57560	AT5G52310	AT2G15970	AT4G21440	AT2G38210	AT4G24670	AT2G21210	AT4G34790	AT1G49010	AT2G46510
	45165	cell fate commitment	0.00089342	0.0099221	7/1162 0.6%	31/22304 0.1%	AT2G33860	AT5G60450	AT4G24972	AT1G79840	AT2G30420	AT2G37260	AT5G59340
Photosynthesis
	15979	photosynthesis	3.5972e-24	2.4569e-21	41/1162 3.5%	113/22304 0.5%	AT2G34430	AT3G27690	AT1G77090	AT2G05070	AT1G15980	AT4G04640	AT1G30380	AT1G64770	AT1G67740	AT1G14150	AT3G54050	AT3G01440	AT4G09650	AT4G01050	AT1G15820	AT1G29920	AT2G21970	AT1G19150	AT2G39470	AT3G16250	AT1G60950	AT3G55800	AT5G54270	AT3G56940	AT4G02770	AT1G55370	AT3G26650	AT3G55330	AT1G06680	AT2G01918	AT4G28660	AT1G29930	AT1G03600	AT2G46820	AT1G70760	AT5G35220	AT1G52230	AT1G42970	AT2G01590	AT3G50820	AT5G57030
	19684	photosynthesis	3.2131e-12	3.6575e-10	21/1162 1.8%	63/22304 0.2%	AT2G34430	AT1G55370	AT2G05070	AT1G15980	AT4G04640	AT1G64770	AT1G06680	AT3G54050	AT3G01440	AT4G09650	AT4G01050	AT2G21970	AT1G03600	AT2G46820	AT1G70760	AT3G16250	AT5G35220	AT1G60950	AT2G01590	AT3G50820	AT5G57030
	9767	photosynthetic electron transport chain	1.0457e-09	5.714e-08	12/1162 1.0%	25/22304 0.1%	AT1G55370	AT1G15980	AT4G04640	AT2G46820	AT1G64770	AT1G70760	AT3G16250	AT3G54050	AT1G60950	AT4G09650	AT2G01590	AT4G01050
	9773	photosynthetic electron transport in photosystem I	1.0327e-08	5.0381e-07	9/1162 0.7%	15/22304 0.0%	AT1G55370	AT1G15980	AT2G46820	AT1G64770	AT1G70760	AT3G16250	AT3G54050	AT4G09650	AT2G01590
	51667	establishment of plastid localization	0.00074772	0.0087297	4/1162 0.3%	9/22304 0.0%	AT1G75100	AT5G10470	AT1G42550	AT5G58140
	9902	chloroplast relocation	0.00074772	0.0087297	4/1162 0.3%	9/22304 0.0%	AT1G75100	AT5G10470	AT1G42550	AT5G58140
Sulfur
	6790	sulfur metabolic process	5.1926e-12	5.4562e-10	34/1162 2.9%	166/22304 0.7%	AT3G03780	AT1G65860	AT3G02870	AT1G16410	AT1G19920	AT5G09290	AT5G57220	AT5G04590	AT4G39940	AT3G62030	AT5G28020	AT3G16410	AT3G14210	AT2G26400	AT2G25450	AT4G35640	AT1G04640	AT3G24170	AT4G04610	AT5G48545	AT5G43850	AT1G62560	AT1G62180	AT2G14750	AT4G21990	AT1G16400	AT3G43800	AT4G08040	AT1G24100	AT3G45640	AT3G13110	AT4G11280	AT2G43750	AT4G14030
	103	sulfate assimilation	1.2013e-07	3.8162e-06	8/1162 0.6%	14/22304 0.0%	AT4G04610	AT4G39940	AT1G62180	AT2G14750	AT4G35640	AT4G21990	AT4G14030	AT1G19920
	19419	sulfate reduction	0.00014106	0.0022406	3/1162 0.2%	3/22304 0.0%	AT4G04610	AT5G04590	AT1G62180
	44272	sulfur compound biosynthetic process	3.4559e-05	0.00062943	15/1162 1.2%	86/22304 0.3%	AT3G03780	AT1G65860	AT5G43850	AT1G62560	AT1G16410	AT1G16400	AT5G57220	AT1G24100	AT3G62030	AT5G28020	AT3G45640	AT3G13110	AT2G26400	AT2G25450	AT2G43750
Signaling
	23046	signaling process	0.0002372	0.0033404	48/1162 4.1%	541/22304 2.4%	AT1G63740	AT5G01820	AT1G63860	AT3G23230	AT3G23010	AT3G25670	AT1G72930	AT5G45080	AT3G25510	AT3G23110	AT1G72910	AT5G25190	AT5G07070	AT1G80080	AT1G17600	AT1G33610	AT2G01505	AT2G20142	AT3G17640	AT2G15080	AT2G17060	AT1G47370	AT5G64800	AT3G62030	AT4G36150	AT5G41740	AT5G37770	AT1G53170	AT3G51920	AT3G28890	AT3G05990	AT3G23120	AT1G56540	AT1G31540	AT1G56520	AT1G28370	AT1G72940	AT1G69550	AT1G48260	AT1G17610	AT1G72900	AT1G73670	AT1G01560
	23060	signal transmission	0.0002372	0.0033404	48/1162 4.1%	541/22304 2.4%	AT1G63740	AT5G01820	AT1G63860	AT3G23230	AT3G23010	AT3G25670	AT1G72930	AT5G45080	AT3G25510	AT3G23110	AT1G72910	AT5G25190	AT5G07070	AT1G80080	AT1G17600	AT1G33610	AT2G01505	AT2G20142	AT3G17640	AT2G15080	AT2G17060	AT1G47370	AT5G64800	AT3G62030	AT4G36150	AT5G41740	AT5G37770	AT1G53170	AT3G51920	AT3G28890	AT3G05990	AT3G23120	AT1G56540	AT1G31540	AT1G56520	AT1G28370	AT1G72940	AT1G69550	AT1G48260	AT1G17610	AT1G72900	AT1G73670	AT1G01560
	7165	signal transduction	0.0004008	0.0053155	43/1162 3.7%	480/22304 2.1%	AT1G63740	AT5G01820	AT1G63860	AT3G23010	AT3G25670	AT1G72930	AT5G45080	AT3G25510	AT3G23110	AT1G72910	AT5G07070	AT1G80080	AT1G17600	AT1G33610	AT2G01505	AT2G20142	AT3G17640	AT2G15080	AT2G17060	AT1G47370	AT5G64800	AT3G62030	AT4G36150	AT5G41740	AT5G37770	AT3G51920	AT3G28890	AT3G05990	AT3G23120	AT1G56540	AT1G31540	AT1G56520	AT1G72940	AT1G69550	AT1G48260	AT1G17610	AT1G72900	AT1G73670	AT1G01560	AT3G45640	AT5G11250	AT5G41750	AT5G58120
Carbohydrate
	44262	cellular carbohydrate metabolic process	4.6894e-09	2.4637e-07	53/1162 4.5%	428/22304 1.9%	AT1G12990	AT4G24010	AT5G40390	AT2G32530	AT1G13440	AT2G18700	AT1G66970	AT3G54050	AT5G57220	AT4G10120	AT3G16410	AT4G37800	AT5G35790	AT5G42810	AT4G38970	AT3G30720	AT2G32540	AT3G26650	AT1G05170	AT3G27540	AT1G16400	AT1G24100	AT3G12780	AT4G33770	AT4G15560	AT4G26530	AT5G51820	AT1G65860	AT3G01180	AT1G24280	AT2G36870	AT3G02870	AT1G16410	AT1G32900	AT2G21330	AT4G39800	AT3G14210	AT3G14570	AT3G16910	AT2G25450	AT1G78570	AT3G55800	AT4G17770
	34637	cellular carbohydrate biosynthetic process	2.3547e-08	9.7471e-07	29/1162 2.4%	173/22304 0.7%	AT4G24010	AT5G40390	AT5G51820	AT2G32530	AT1G13440	AT1G65860	AT3G01180	AT2G18700	AT3G02870	AT1G16410	AT5G57220	AT1G32900	AT4G39800	AT3G14570	AT2G25450	AT1G78570	AT5G42810	AT3G55800	AT3G30720	AT4G17770	AT3G52340	AT4G17090	AT2G32540	AT5G48300	AT1G62560	AT4G23990	AT1G16400	AT1G24100	AT4G39770
	16051	carbohydrate biosynthetic process	9.2962e-08	3.0235e-06	33/1162 2.8%	227/22304 1.0%	AT4G24010	AT5G40390	AT5G51820	AT2G32530	AT1G13440	AT1G65860	AT3G01180	AT2G18700	AT3G02870	AT1G16410	AT5G57220	AT1G32900	AT4G39800	AT3G14570	AT2G25450	AT1G78570	AT5G42810	AT3G55800	AT3G30720	AT4G17770	AT3G52340	AT4G17090	AT2G32540	AT3G26650	AT3G50760	AT5G48300	AT1G62560	AT1G09350	AT4G23990	AT1G16400	AT1G24100	AT1G42970	AT4G39770
	5975	carbohydrate metabolic process	7.9817e-05	0.001416	66/1162 5.6%	782/22304 3.5%	AT1G12990	AT4G24010	AT5G40390	AT1G60590	AT2G32530	AT1G13440	AT2G18700	AT1G66970	AT3G54050	AT2G32290	AT5G57220	AT4G10120	AT3G16410	AT5G01260	AT1G48100	AT4G37800	AT5G35790	AT5G42810	AT4G38970	AT3G30720	AT2G32540	AT3G26650	AT1G05170	AT3G27540	AT1G45191	AT1G16400	AT1G21270	AT1G24100	AT1G26560	AT3G12780	AT4G33770	AT4G15560	AT4G26530	AT2G32990	AT4G27820	AT5G51820	AT1G65860	AT3G01180	AT4G21760	AT1G24280	AT2G36870	AT3G02870	AT1G16410
	16052	carbohydrate catabolic process	0.00064061	0.0078836	15/1162 1.2%	111/22304 0.4%	AT4G26530	AT4G17090	AT1G13440	AT3G26650	AT3G01510	AT1G12900	AT1G24280	AT2G32290	AT2G21330	AT3G16410	AT3G14210	AT3G12780	AT5G35790	AT1G42970	AT4G38970
	44275	cellular carbohydrate catabolic process	0.00081976	0.0094897	14/1162 1.2%	102/22304 0.4%	AT4G26530	AT4G17090	AT1G13440	AT3G26650	AT3G01510	AT1G12900	AT1G24280	AT2G21330	AT3G16410	AT3G14210	AT3G12780	AT5G35790	AT1G42970	AT4G38970
	46351	disaccharide biosynthetic process	0.00089342	0.0099221	7/1162 0.6%	31/22304 0.1%	AT3G52340	AT4G17090	AT5G40390	AT2G18700	AT4G39770	AT3G55800	AT4G17770
	9250	glucan biosynthetic process	0.0004278	0.005619	11/1162 0.9%	64/22304 0.2%	AT4G24010	AT2G32540	AT5G51820	AT2G32530	AT1G32900	AT3G01180	AT5G48300	AT3G14570	AT3G55800	AT4G23990	AT3G30720
	44042	glucan metabolic process	0.00020324	0.0030509	16/1162 1.3%	111/22304 0.4%	AT1G32170	AT4G24010	AT4G17090	AT2G32540	AT5G51820	AT2G32530	AT3G01180	AT5G48300	AT3G01510	AT2G36870	AT4G23990	AT1G32900	AT3G14570	AT4G37800	AT3G55800	AT3G30720
	16137	glycoside metabolic process	9.5316e-06	0.00020031	16/1162 1.3%	87/22304 0.3%	AT3G52340	AT5G40390	AT1G65860	AT1G62560	AT2G18700	AT1G16410	AT1G16400	AT5G57220	AT4G10120	AT1G24100	AT3G16410	AT3G14210	AT2G25450	AT4G39770	AT3G55800	AT4G17770
	16143	S-glycoside metabolic process	0.00044422	0.005671	9/1162 0.7%	45/22304 0.2%	AT5G57220	AT1G24100	AT3G16410	AT1G65860	AT3G14210	AT1G62560	AT2G25450	AT1G16410	AT1G16400
	16144	S-glycoside biosynthetic process	0.0007239	0.0085986	7/1162 0.6%	30/22304 0.1%	AT5G57220	AT1G24100	AT1G65860	AT1G62560	AT2G25450	AT1G16410	AT1G16400
	16138	glycoside biosynthetic process	1.0203e-05	0.00020803	13/1162 1.1%	60/22304 0.2%	AT3G52340	AT5G40390	AT1G65860	AT1G62560	AT2G18700	AT1G16410	AT1G16400	AT5G57220	AT1G24100	AT2G25450	AT4G39770	AT3G55800	AT4G17770
	6073	cellular glucan metabolic process	0.00014679	0.0023047	16/1162 1.3%	108/22304 0.4%	AT1G32170	AT4G24010	AT4G17090	AT2G32540	AT5G51820	AT2G32530	AT3G01180	AT5G48300	AT3G01510	AT2G36870	AT4G23990	AT1G32900	AT3G14570	AT4G37800	AT3G55800	AT3G30720
Pigments and small moleculess
	19748	secondary metabolic process	1.0438e-11	9.5058e-10	50/1162 4.3%	330/22304 1.4%	AT1G10370	AT4G25700	AT1G56650	AT4G02780	AT5G57220	AT4G34050	AT3G16410	AT3G10230	AT5G52570	AT2G46570	AT1G15950	AT4G22880	AT1G30530	AT1G16400	AT5G07130	AT2G41290	AT1G24100	AT1G02930	AT3G45640	AT3G19450	AT5G57030	AT4G02520	AT3G51240	AT4G25640	AT2G30490	AT5G45340	AT1G65860	AT2G37040	AT5G61670	AT3G53260	AT1G65060	AT1G16410	AT3G14210	AT2G25450	AT1G78570	AT4G11190	AT1G06000	AT2G29450	AT1G10360	AT5G17220	AT2G29090	AT1G62560	AT1G65870
	44283	small molecule biosynthetic process	2.7247e-11	2.1893e-09	74/1162 6.3%	622/22304 2.7%	AT3G03780	AT5G26920	AT5G40390	AT5G14060	AT1G13440	AT4G04640	AT1G08250	AT1G60550	AT5G42650	AT1G56650	AT2G38230	AT5G65010	AT4G02780	AT3G44720	AT4G34250	AT5G05580	AT4G34050	AT3G62030	AT5G28020	AT2G21550	AT2G26400	AT5G42810	AT1G58080	AT2G43100	AT1G15950	AT3G29200	AT1G43800	AT3G28910	AT4G22880	AT1G30530	AT4G08040	AT3G13110	AT1G27770	AT3G19450	AT3G44310	AT5G38530	AT4G11280	AT3G15850	AT2G43750	AT4G26850	AT3G51240	AT2G30490	AT3G21070
	42440	pigment metabolic process	3.3924e-11	2.5745e-09	24/1162 2.0%	92/22304 0.4%	AT3G56940	AT2G30390	AT4G18480	AT5G18660	AT4G25700	AT1G56650	AT3G59400	AT5G61670	AT4G22880	AT1G30530	AT5G13630	AT3G10230	AT1G78570	AT3G51820	AT3G29590	AT5G40850	AT5G52570	AT1G06000	AT1G44446	AT5G42800	AT1G58290	AT5G57030	AT1G03630	AT4G15560
	44281	small molecule metabolic process	7.1555e-10	4.0727e-08	116/1162 9.9%	1248/22304 5.5%	AT3G03780	AT5G14060	AT1G13440	AT1G08250	AT1G60550	AT5G42650	AT3G54050	AT5G65010	AT4G02780	AT4G00360	AT4G34250	AT4G37760	AT5G05580	AT2G21550	AT1G78510	AT5G35790	AT2G46570	AT4G34650	AT5G42810	AT1G58080	AT2G43100	AT4G38970	AT1G43800	AT3G26650	AT5G07130	AT3G13110	AT3G12780	AT3G19450	AT5G38530	AT3G52720	AT2G43750	AT2G28210	AT4G15560	AT4G26530	AT2G30490	AT1G19640	AT2G37040	AT1G24280	AT3G58990	AT1G65060	AT3G02870	AT2G21330	AT3G16910
	46148	pigment biosynthetic process	3.5259e-13	6.0205e-11	24/1162 2.0%	76/22304 0.3%	AT3G56940	AT2G30390	AT4G18480	AT5G18660	AT4G25700	AT1G56650	AT3G59400	AT5G61670	AT4G22880	AT1G30530	AT5G13630	AT3G10230	AT1G78570	AT3G51820	AT3G29590	AT5G40850	AT5G52570	AT1G06000	AT1G44446	AT5G42800	AT1G58290	AT5G57030	AT1G03630	AT4G15560
	44271	cellular nitrogen compound biosynthetic process	3.0718e-08	1.1989e-06	47/1162 4.0%	378/22304 1.6%	AT3G03780	AT2G30390	AT5G14060	AT3G21070	AT4G04640	AT5G17990	AT1G37130	AT5G18660	AT1G08250	AT3G59400	AT5G14760	AT3G58990	AT5G65010	AT4G24670	AT3G44720	AT2G45300	AT3G62030	AT5G28020	AT2G21550	AT3G16410	AT4G19710	AT2G26400	AT4G30110	AT5G04950	AT3G51820	AT5G40850	AT1G44446	AT1G58080	AT2G43100	AT1G03630	AT3G56940	AT3G29200	AT4G18480	AT5G43850	AT3G19480	AT2G41290	AT2G23420	AT5G13630	AT3G45640	AT3G13110	AT1G27770	AT3G44310	AT5G38530
	71704	organic substance metabolic process	3.36e-08	1.2405e-06	7/1162 0.6%	9/22304 0.0%	AT1G67090	AT3G26650	AT5G38420	AT5G38410	AT5G38430	AT1G42970	AT3G55800
	15977	carbon fixation	3.36e-08	1.2405e-06	7/1162 0.6%	9/22304 0.0%	AT1G67090	AT3G26650	AT5G38420	AT5G38410	AT5G38430	AT1G42970	AT3G55800
	6519	cellular amino acid and derivative metabolic process	4.5519e-08	1.5943e-06	55/1162 4.7%	483/22304 2.1%	AT3G03780	AT5G14060	AT1G08250	AT1G56650	AT5G65010	AT3G44720	AT5G35630	AT4G34050	AT3G62030	AT5G28020	AT2G21550	AT2G26400	AT2G46570	AT1G58080	AT2G43100	AT5G36160	AT1G15950	AT3G29200	AT2G35370	AT4G22880	AT1G30530	AT5G07130	AT4G08040	AT3G13110	AT3G19450	AT5G38530	AT4G11280	AT4G33010	AT2G43750	AT3G51240	AT4G25640	AT2G30490	AT5G17990	AT2G37040	AT3G58990	AT3G53260	AT1G65060	AT2G45300	AT4G19710	AT5G04950	AT1G78570	AT4G11190	AT1G06000
	9987	cellular process	7.2709e-08	2.483e-06	469/1162 40.3%	7393/22304 33.1%	AT4G02420	AT1G12990	AT5G14060	AT3G09520	AT5G18660	AT1G09340	AT1G08250	AT5G42650	AT2G18700	AT1G59720	AT4G02780	AT4G00360	AT5G25190	AT2G37100	AT4G34250	AT5G05580	AT4G39940	AT4G14400	AT1G19150	AT1G60950	AT5G52570	AT1G53170	AT4G38970	AT3G56400	AT4G23250	AT4G02770	AT1G55490	AT1G55370	AT3G17040	AT1G02930	AT1G70760	AT3G19450	AT5G04140	AT3G44990	AT2G25220	AT2G27400	AT4G26530	AT4G02520	AT3G52370	AT3G57700	AT5G17670	AT1G59620	AT1G67000
	6091	generation of precursor metabolites and energy	1.5726e-07	4.8822e-06	30/1162 2.5%	199/22304 0.8%	AT4G26530	AT2G34430	AT1G13440	AT2G05070	AT1G15980	AT4G04640	AT1G64770	AT3G54050	AT3G01440	AT4G09650	AT4G01050	AT2G21970	AT3G16250	AT1G60950	AT1G55370	AT3G26650	AT1G06680	AT2G42600	AT1G12900	AT1G32550	AT1G03600	AT2G46820	AT1G70760	AT3G12780	AT5G35220	AT1G42970	AT4G14890	AT2G01590	AT3G50820	AT5G57030
	15995	chlorophyll biosynthetic process	3.5005e-07	1.0626e-05	10/1162 0.8%	26/22304 0.1%	AT3G56940	AT5G13630	AT4G18480	AT5G18660	AT3G59400	AT3G51820	AT1G44446	AT1G58290	AT1G03630	AT4G15560
	9698	phenylpropanoid metabolic process	3.6669e-07	1.0889e-05	23/1162 1.9%	133/22304 0.5%	AT1G15950	AT3G51240	AT4G25640	AT2G30490	AT1G56650	AT1G65870	AT2G37040	AT3G53260	AT1G65060	AT4G22880	AT1G30530	AT4G36220	AT5G07130	AT4G34050	AT3G19450	AT5G07990	AT1G51680	AT1G78570	AT3G29590	AT4G11190	AT1G06000	AT5G42800	AT2G46570
	19438	aromatic compound biosynthetic process	5.0908e-07	1.4796e-05	27/1162 2.3%	177/22304 0.7%	AT3G51240	AT5G26920	AT2G30490	AT5G17990	AT1G08250	AT1G56650	AT2G37040	AT3G53260	AT3G44720	AT4G34050	AT2G45300	AT1G78570	AT4G11190	AT1G06000	AT1G15950	AT3G29200	AT1G65870	AT4G22880	AT1G30530	AT4G36220	AT3G45640	AT3G19450	AT5G38530	AT5G07990	AT5G51110	AT3G29590	AT5G42800
	8152	metabolic process	6.0238e-07	1.7143e-05	432/1162 37.1%	6834/22304 30.6%	AT4G02420	AT1G12990	AT1G69526	AT5G14060	AT1G69523	AT2G47390	AT5G18660	AT1G09340	AT1G08250	AT5G42650	AT2G18700	AT1G59720	AT4G02780	AT4G00360	AT4G34250	AT4G37760	AT5G05580	AT4G39940	AT1G19150	AT4G34138	AT1G60950	AT5G52570	AT4G38970	AT4G23250	AT4G02770	AT1G55490	AT1G55370	AT1G58520	AT3G17040	AT1G02930	AT1G70760	AT3G19450	AT5G04140	AT2G25220	AT4G26530	AT4G02520	AT3G57700	AT5G17670	AT1G71500	AT1G67000	AT1G65060	AT3G63140	AT5G04590
	22900	electron transport chain	7.4503e-07	2.077e-05	14/1162 1.2%	56/22304 0.2%	AT1G55370	AT1G15980	AT4G04640	AT1G64770	AT3G54050	AT1G32550	AT4G09650	AT4G01050	AT2G46820	AT1G70760	AT3G16250	AT1G60950	AT4G14890	AT2G01590
	6575	cellular amino acid derivative metabolic process	1.3317e-06	3.5668e-05	31/1162 2.6%	231/22304 1.0%	AT3G51240	AT4G25640	AT2G30490	AT5G17990	AT1G56650	AT2G37040	AT3G53260	AT1G65060	AT4G34050	AT2G45300	AT5G04950	AT1G78570	AT4G11190	AT1G06000	AT2G46570	AT1G15950	AT3G24170	AT1G65870	AT4G22880	AT1G30530	AT3G43800	AT4G36220	AT5G07130	AT4G08040	AT3G19450	AT5G38530	AT5G07990	AT1G51680	AT3G29590	AT5G42800	AT4G11280
	6779	porphyrin biosynthetic process	1.6882e-06	4.4347e-05	12/1162 1.0%	44/22304 0.1%	AT3G56940	AT2G30390	AT5G13630	AT4G18480	AT5G18660	AT3G59400	AT3G51820	AT5G40850	AT1G44446	AT1G58290	AT1G03630	AT4G15560
	15994	chlorophyll metabolic process	3.1833e-06	7.9062e-05	11/1162 0.9%	39/22304 0.1%	AT3G56940	AT5G13630	AT4G18480	AT5G18660	AT3G59400	AT3G51820	AT1G44446	AT1G58290	AT5G01410	AT1G03630	AT4G15560
	51186	cofactor metabolic process	3.7851e-06	9.1202e-05	29/1162 2.4%	219/22304 0.9%	AT2G30390	AT3G21070	AT5G18660	AT1G60550	AT3G59400	AT5G14760	AT1G24280	AT1G30520	AT2G21330	AT1G17050	AT1G78510	AT3G51820	AT5G40850	AT5G35790	AT1G44446	AT1G04640	AT4G38970	AT1G03630	AT3G56940	AT3G24170	AT4G18480	AT2G42600	AT4G04770	AT3G43800	AT2G23420	AT5G13630	AT1G58290	AT5G01410	AT4G15560
	33014	tetrapyrrole biosynthetic process	4.5967e-06	0.00010826	12/1162 1.0%	48/22304 0.2%	AT3G56940	AT2G30390	AT5G13630	AT4G18480	AT5G18660	AT3G59400	AT3G51820	AT5G40850	AT1G44446	AT1G58290	AT1G03630	AT4G15560
	46394	carboxylic acid biosynthetic process	4.859e-06	0.00011062	36/1162 3.0%	307/22304 1.3%	AT3G03780	AT4G26850	AT5G26920	AT5G14060	AT5G17990	AT1G08250	AT5G42650	AT1G19640	AT3G58990	AT5G65010	AT3G02870	AT4G02780	AT4G24670	AT3G44720	AT4G34250	AT5G05580	AT2G45300	AT3G62030	AT5G28020	AT2G21550	AT4G19710	AT2G26400	AT1G58080	AT2G43100	AT3G29200	AT1G43800	AT5G43850	AT3G28910	AT3G19480	AT4G27030	AT3G13110	AT3G44310	AT5G38530	AT2G15090	AT3G15850	AT2G43750
	16053	organic acid biosynthetic process	4.859e-06	0.00011062	36/1162 3.0%	307/22304 1.3%	AT3G03780	AT4G26850	AT5G26920	AT5G14060	AT5G17990	AT1G08250	AT5G42650	AT1G19640	AT3G58990	AT5G65010	AT3G02870	AT4G02780	AT4G24670	AT3G44720	AT4G34250	AT5G05580	AT2G45300	AT3G62030	AT5G28020	AT2G21550	AT4G19710	AT2G26400	AT1G58080	AT2G43100	AT3G29200	AT1G43800	AT5G43850	AT3G28910	AT3G19480	AT4G27030	AT3G13110	AT3G44310	AT5G38530	AT2G15090	AT3G15850	AT2G43750
	6725	cellular aromatic compound metabolic process	5.4429e-06	0.00012011	35/1162 3.0%	296/22304 1.3%	AT3G51240	AT5G26920	AT4G25640	AT2G30490	AT5G17990	AT1G08250	AT1G56650	AT2G37040	AT3G53260	AT1G65060	AT4G24670	AT3G44720	AT5G57220	AT4G34050	AT2G45300	AT1G78570	AT4G11190	AT1G06000	AT2G46570	AT1G15950	AT3G29200	AT1G65870	AT4G22880	AT1G30530	AT4G36220	AT5G07130	AT3G45640	AT3G19450	AT3G44310	AT5G38530	AT5G07990	AT1G51680	AT5G51110	AT3G29590	AT5G42800
	9699	phenylpropanoid biosynthetic process	6.5818e-06	0.00014271	18/1162 1.5%	104/22304 0.4%	AT1G15950	AT3G51240	AT2G30490	AT1G56650	AT1G65870	AT2G37040	AT3G53260	AT4G22880	AT1G30530	AT4G36220	AT4G34050	AT3G19450	AT5G07990	AT1G78570	AT3G29590	AT4G11190	AT1G06000	AT5G42800
	44237	cellular metabolic process	7.5792e-06	0.00016177	345/1162 29.6%	5407/22304 24.2%	AT3G01480	AT4G02420	AT1G12990	AT3G03780	AT2G30390	AT5G14060	AT2G05070	AT1G37130	AT5G18660	AT1G09340	AT1G08250	AT5G42650	AT2G18700	AT1G59720	AT1G16670	AT4G02780	AT4G00360	AT3G05840	AT5G57220	AT4G34250	AT1G54820	AT5G05580	AT4G39940	AT1G19150	AT2G21550	AT1G60950	AT5G52570	AT5G35790	AT1G58080	AT2G43100	AT4G38970	AT4G23250	AT1G43800	AT4G02770	AT1G55490	AT1G55370	AT3G26650	AT3G17040	AT1G48260	AT4G21990	AT2G02800	AT2G41290	AT1G02930
	6778	porphyrin metabolic process	1.0203e-05	0.00020803	13/1162 1.1%	60/22304 0.2%	AT3G56940	AT2G30390	AT4G18480	AT5G18660	AT3G59400	AT5G13630	AT3G51820	AT5G40850	AT1G44446	AT1G58290	AT5G01410	AT1G03630	AT4G15560
	8652	cellular amino acid biosynthetic process	1.4892e-05	0.00029482	21/1162 1.8%	142/22304 0.6%	AT3G29200	AT3G03780	AT5G14060	AT5G17990	AT5G43850	AT1G08250	AT3G19480	AT3G58990	AT5G65010	AT3G44720	AT2G45300	AT3G62030	AT5G28020	AT2G21550	AT3G13110	AT4G19710	AT2G26400	AT5G38530	AT2G43750	AT1G58080	AT2G43100
	33013	tetrapyrrole metabolic process	1.4892e-05	0.00029482	13/1162 1.1%	62/22304 0.2%	AT3G56940	AT2G30390	AT4G18480	AT5G18660	AT3G59400	AT5G13630	AT3G51820	AT5G40850	AT1G44446	AT1G58290	AT5G01410	AT1G03630	AT4G15560
	51188	cofactor biosynthetic process	2.2983e-05	0.00044849	20/1162 1.7%	135/22304 0.6%	AT3G56940	AT2G30390	AT3G21070	AT4G18480	AT5G18660	AT1G60550	AT3G59400	AT5G14760	AT1G30520	AT4G04770	AT2G23420	AT5G13630	AT1G17050	AT1G78510	AT3G51820	AT5G40850	AT1G44446	AT1G58290	AT1G03630	AT4G15560
	9309	amine biosynthetic process	2.7341e-05	0.00052602	22/1162 1.8%	159/22304 0.7%	AT3G29200	AT3G03780	AT5G14060	AT5G17990	AT5G43850	AT1G08250	AT3G19480	AT3G58990	AT5G65010	AT3G44720	AT2G45300	AT3G62030	AT5G28020	AT2G21550	AT3G13110	AT4G19710	AT2G26400	AT5G38530	AT5G04950	AT2G43750	AT1G58080	AT2G43100
	42398	cellular amino acid derivative biosynthetic process	2.8731e-05	0.00053763	23/1162 1.9%	171/22304 0.7%	AT1G15950	AT3G51240	AT2G30490	AT5G17990	AT1G56650	AT1G65870	AT2G37040	AT3G53260	AT4G22880	AT1G30530	AT4G36220	AT4G34050	AT4G08040	AT3G19450	AT5G38530	AT5G07990	AT5G04950	AT1G78570	AT3G29590	AT4G11190	AT1G06000	AT5G42800	AT4G11280
	9069	serine family amino acid metabolic process	4.4051e-05	0.00079177	9/1162 0.7%	34/22304 0.1%	AT3G62030	AT5G28020	AT2G21550	AT1G36370	AT3G13110	AT3G19480	AT2G35370	AT4G33010	AT2G43750
	55114	oxidation reduction	8.2617e-05	0.0014469	19/1162 1.6%	136/22304 0.6%	AT5G21100	AT1G55370	AT1G15980	AT4G04640	AT1G64770	AT1G71500	AT3G54050	AT1G32550	AT4G09650	AT4G01050	AT1G14345	AT5G07130	AT2G46820	AT1G70760	AT3G16250	AT1G60950	AT2G46570	AT4G14890	AT2G01590
	46483	heterocycle metabolic process	0.00010141	0.0017101	35/1162 3.0%	340/22304 1.5%	AT2G30390	AT4G04640	AT5G17990	AT5G18660	AT1G64970	AT3G59400	AT2G38230	AT4G24670	AT5G57220	AT4G34050	AT2G21550	AT4G30110	AT5G04950	AT1G78570	AT3G51820	AT5G40850	AT1G06000	AT1G44446	AT1G04640	AT1G58080	AT1G03630	AT3G56940	AT5G48545	AT4G18480	AT1G30530	AT5G13630	AT3G45640	AT1G27770	AT3G44310	AT5G38530	AT5G53970	AT5G51110	AT1G58290	AT5G01410	AT4G15560
	42180	cellular ketone metabolic process	0.000131	0.002156	55/1162 4.7%	630/22304 2.8%	AT3G03780	AT5G26920	AT5G14060	AT1G13440	AT1G08250	AT1G60550	AT5G42650	AT5G65010	AT4G02780	AT4G00360	AT3G44720	AT5G35630	AT4G34250	AT5G05580	AT3G62030	AT5G28020	AT2G21550	AT1G17050	AT2G26400	AT1G78510	AT1G04640	AT1G58080	AT2G43100	AT3G29200	AT1G43800	AT3G28910	AT2G35370	AT4G08040	AT3G13110	AT3G44310	AT5G38530	AT4G11280	AT3G15850	AT4G33010	AT2G43750	AT4G15560	AT4G26850	AT5G45340	AT5G17990	AT1G19640	AT3G58990	AT1G30520	AT3G02870
	10257	NADH dehydrogenase complex assembly	0.00014106	0.0022406	3/1162 0.2%	3/22304 0.0%	AT1G74880	AT4G37925	AT5G58260
	10258	NADH dehydrogenase complex (plastoquinone) assembly	0.00014106	0.0022406	3/1162 0.2%	3/22304 0.0%	AT1G74880	AT4G37925	AT5G58260
	18130	heterocycle biosynthetic process	0.00016157	0.0025081	17/1162 1.4%	120/22304 0.5%	AT3G56940	AT2G30390	AT4G18480	AT5G17990	AT5G18660	AT3G59400	AT5G13630	AT5G38530	AT5G51110	AT5G04950	AT3G51820	AT5G40850	AT1G44446	AT1G58290	AT1G58080	AT1G03630	AT4G15560
	6733	oxidoreduction coenzyme metabolic process	0.00017323	0.002645	9/1162 0.7%	40/22304 0.1%	AT2G23420	AT3G21070	AT2G21330	AT1G17050	AT1G78510	AT5G14760	AT1G24280	AT5G35790	AT4G38970
	9110	vitamin biosynthetic process	0.00017427	0.002645	11/1162 0.9%	58/22304 0.2%	AT4G26850	AT2G23420	AT3G21070	AT1G64970	AT1G60550	AT5G53970	AT2G38230	AT5G14760	AT1G30520	AT3G02870	AT5G01410
	9070	serine family amino acid biosynthetic process	0.00021315	0.0031648	6/1162 0.5%	18/22304 0.0%	AT3G62030	AT5G28020	AT2G21550	AT3G13110	AT3G19480	AT2G43750
	16119	carotene metabolic process	0.00022154	0.0032194	5/1162 0.4%	12/22304 0.0%	AT4G25700	AT3G10230	AT5G61670	AT5G52570	AT5G57030
	46173	polyol biosynthetic process	0.00022597	0.0032492	4/1162 0.3%	7/22304 0.0%	AT5G40390	AT4G39800	AT3G02870	AT5G42810
	9812	flavonoid metabolic process	0.00025655	0.0035759	10/1162 0.8%	51/22304 0.2%	AT3G51240	AT4G25640	AT1G56650	AT5G07990	AT1G78570	AT3G29590	AT1G06000	AT5G42800	AT4G22880	AT1G30530
	6066	alcohol metabolic process	0.00031704	0.0043745	23/1162 1.9%	200/22304 0.8%	AT4G26530	AT5G40390	AT1G13440	AT3G26650	AT1G66970	AT1G12900	AT3G54050	AT1G24280	AT5G24150	AT3G02870	AT4G37760	AT5G58770	AT2G21330	AT4G39800	AT3G12780	AT1G78570	AT5G35790	AT1G42970	AT4G34650	AT5G42810	AT4G38970	AT4G33770	AT4G15560
	6766	vitamin metabolic process	0.00037151	0.0049754	11/1162 0.9%	63/22304 0.2%	AT4G26850	AT2G23420	AT3G21070	AT1G64970	AT1G60550	AT5G53970	AT2G38230	AT5G14760	AT1G30520	AT3G02870	AT5G01410
	19757	glycosinolate metabolic process	0.00044422	0.005671	9/1162 0.7%	45/22304 0.2%	AT5G57220	AT1G24100	AT3G16410	AT1G65860	AT3G14210	AT1G62560	AT2G25450	AT1G16410	AT1G16400
	19760	glucosinolate metabolic process	0.00044422	0.005671	9/1162 0.7%	45/22304 0.2%	AT5G57220	AT1G24100	AT3G16410	AT1G65860	AT3G14210	AT1G62560	AT2G25450	AT1G16410	AT1G16400
	9813	flavonoid biosynthetic process	0.00052705	0.0066662	9/1162 0.7%	46/22304 0.2%	AT3G51240	AT1G56650	AT5G07990	AT1G78570	AT3G29590	AT1G06000	AT5G42800	AT4G22880	AT1G30530
	19758	glycosinolate biosynthetic process	0.0007239	0.0085986	7/1162 0.6%	30/22304 0.1%	AT5G57220	AT1G24100	AT1G65860	AT1G62560	AT2G25450	AT1G16410	AT1G16400
	19761	glucosinolate biosynthetic process	0.0007239	0.0085986	7/1162 0.6%	30/22304 0.1%	AT5G57220	AT1G24100	AT1G65860	AT1G62560	AT2G25450	AT1G16410	AT1G16400
	43436	oxoacid metabolic process	0.00089003	0.0099221	51/1162 4.3%	620/22304 2.7%	AT3G03780	AT5G26920	AT5G14060	AT1G13440	AT1G08250	AT5G42650	AT5G65010	AT4G02780	AT4G00360	AT3G44720	AT5G35630	AT4G34250	AT5G05580	AT3G62030	AT5G28020	AT2G21550	AT2G26400	AT1G04640	AT1G58080	AT2G43100	AT3G29200	AT1G43800	AT3G28910	AT2G35370	AT4G08040	AT3G13110	AT3G44310	AT5G38530	AT4G11280	AT3G15850	AT4G33010	AT2G43750	AT4G15560	AT4G26850	AT5G45340	AT5G17990	AT1G19640	AT3G58990	AT3G02870	AT4G24670	AT2G45300	AT4G19710	AT3G16910
	19752	carboxylic acid metabolic process	0.00089003	0.0099221	51/1162 4.3%	620/22304 2.7%	AT3G03780	AT5G26920	AT5G14060	AT1G13440	AT1G08250	AT5G42650	AT5G65010	AT4G02780	AT4G00360	AT3G44720	AT5G35630	AT4G34250	AT5G05580	AT3G62030	AT5G28020	AT2G21550	AT2G26400	AT1G04640	AT1G58080	AT2G43100	AT3G29200	AT1G43800	AT3G28910	AT2G35370	AT4G08040	AT3G13110	AT3G44310	AT5G38530	AT4G11280	AT3G15850	AT4G33010	AT2G43750	AT4G15560	AT4G26850	AT5G45340	AT5G17990	AT1G19640	AT3G58990	AT3G02870	AT4G24670	AT2G45300	AT4G19710	AT3G16910
	46165	alcohol biosynthetic process	0.00089342	0.0099221	7/1162 0.6%	31/22304 0.1%	AT5G40390	AT5G58770	AT1G13440	AT4G39800	AT1G78570	AT3G02870	AT5G42810
[truncated: 426 more columns]

## Sheet: GO_DN
	GO_ID	GO_TERM	p-value	Corrected p-Value	Observed frequency	Expected frequency	Genes under GO_TERMS
LIPID
	6629	lipid metabolic process	4.7285e-10	7.9439e-08	71/1254 5.6%	578/22304 2.5%	AT5G14180	AT3G03540	AT1G58430	AT5G16240	AT1G06350	AT1G61680	AT2G38110	AT3G20520	AT3G62590	AT1G71160	AT1G20130	AT1G20132	AT1G02660	AT2G26560	AT1G57750	AT3G52160	AT4G35790	AT2G23800	AT1G78960	AT2G38050	AT3G14440	AT5G38970	AT1G01280	AT2G22830	AT4G18550	AT5G36150	AT3G47220	AT1G01600	AT4G15440	AT2G24210	AT5G03730	AT1G63710	AT5G25900	AT2G11810	AT3G05020	AT4G24510	AT1G06250	AT4G32810	AT1G15360	AT1G30040	AT5G57800	AT5G15530	AT3G30180
	44255	cellular lipid metabolic process	4.4729e-06	0.00016247	46/1254 3.6%	404/22304 1.8%	AT3G03540	AT2G11810	AT3G05020	AT4G24510	AT5G16240	AT1G61680	AT4G32810	AT1G15360	AT1G30040	AT5G57800	AT2G38110	AT5G15530	AT1G71160	AT5G49070	AT1G02205	AT1G78970	AT3G10570	AT1G04580	AT1G47510	AT2G47240	AT1G04220	AT4G34510	AT2G26560	AT3G05630	AT1G66960	AT1G57750	AT3G52160	AT1G33700	AT4G35790	AT2G46720	AT2G23800	AT1G78960	AT3G14440	AT1G52570	AT1G01280	AT5G37300	AT3G11430	AT5G13790	AT5G36150	AT1G01600	AT4G15440	AT2G24210	AT5G03730
	10025	wax biosynthetic process	7.5379e-06	0.0002666	7/1254 0.5%	15/22304 0.0%	AT4G24510	AT1G02205	AT1G57750	AT5G37300	AT5G57800	AT2G47240	AT4G33790
	8610	lipid biosynthetic process	1.2273e-05	0.00042293	38/1254 3.0%	321/22304 1.4%	AT3G03540	AT2G11810	AT3G05020	AT4G24510	AT1G61680	AT1G15360	AT5G57800	AT2G38110	AT5G15530	AT3G30180	AT1G02205	AT1G78970	AT1G76470	AT3G10570	AT1G04580	AT2G47240	AT4G34510	AT2G26560	AT3G05630	AT1G76090	AT1G66960	AT1G57750	AT3G52160	AT5G05690	AT2G46720	AT2G23800	AT1G78960	AT2G38050	AT3G14440	AT5G38970	AT2G22830	AT5G37300	AT5G36150	AT3G52940	AT2G24210	AT5G03730	AT4G33790	AT5G25900
	10876	lipid localization	1.5424e-05	0.00050562	23/1254 1.8%	153/22304 0.6%	AT3G52130	AT1G15520	AT3G51590	AT5G64080	AT1G66850	AT1G36150	AT3G08770	AT3G53980	AT4G14815	AT4G08670	AT5G07230	AT5G07560	AT1G73890	AT5G59310	AT1G18280	AT5G07520	AT5G07530	AT1G48750	AT5G07540	AT5G07550	AT4G33355	AT4G39670	AT5G07510
	10166	wax metabolic process	8.3772e-07	3.7308e-05	8/1254 0.6%	16/22304 0.0%	AT4G24510	AT1G02205	AT1G57750	AT1G15360	AT5G37300	AT5G57800	AT2G47240	AT4G33790
	6631	fatty acid metabolic process	3.5627e-06	0.00014083	26/1254 2.0%	171/22304 0.7%	AT2G11810	AT3G05020	AT4G24510	AT5G16240	AT1G15360	AT5G57800	AT2G38110	AT5G15530	AT1G71160	AT5G49070	AT1G02205	AT3G10570	AT2G47240	AT1G04220	AT4G34510	AT2G26560	AT1G57750	AT3G52160	AT2G46720	AT1G01280	AT5G37300	AT3G11430	AT1G01600	AT4G15440	AT1G63710	AT4G33790
	19915	lipid storage	0.00015333	0.0035529	6/1254 0.4%	16/22304 0.0%	AT5G07560	AT5G07520	AT5G07530	AT5G07540	AT5G07550	AT5G07510
	51179	localization	6.9325e-08	5.4807e-06	138/1254 11.0%	1566/22304 7.0%	AT4G03510	AT3G05960	AT5G46330	AT5G43340	AT1G15460	AT4G31820	AT1G11260	AT3G16180	AT4G26590	AT5G64560	AT3G53480	AT2G19110	AT5G09420	AT1G04600	AT1G71680	AT1G22550	AT5G07520	AT5G04770	AT3G60330	AT4G35180	AT1G61800	AT4G32510	AT4G27730	AT1G65730	AT4G25950	AT3G51590	AT1G36150	AT3G08560	AT4G05120	AT5G10820	AT5G07530	AT5G09550	AT2G38290	AT5G52340	AT2G29940	AT5G13490	AT4G39670	AT2G32670	AT3G52130	AT5G48650	AT3G28345	AT1G07340	AT4G32810
Response to stimulus, ABA and GA
	9719	response to endogenous stimulus	3.9394e-11	1.0589e-08	95/1254 7.5%	835/22304 3.7%	AT3G59900	AT5G17490	AT2G14900	AT4G30850	AT5G15230	AT5G24780	AT1G18330	AT5G59845	AT1G70510	AT3G53480	AT2G18420	AT1G16510	AT3G61900	AT1G69040	AT2G18470	AT1G74670	AT5G59320	AT3G60690	AT5G66700	AT1G54100	AT5G09980	AT3G20470	AT2G23170	AT3G50410	AT4G17870	AT3G02140	AT5G50720	AT5G24770	AT5G64750	AT1G69530	AT1G62380	AT1G30330	AT2G32460	AT2G45210	AT1G72260	AT2G21220	AT1G17380	AT4G03190	AT4G37050	AT2G44080	AT5G20810	AT1G78240	AT3G50500
	9725	response to hormone stimulus	7.1192e-10	9.5682e-08	86/1254 6.8%	767/22304 3.4%	AT3G59900	AT5G17490	AT2G14900	AT4G30850	AT5G15230	AT1G18330	AT5G59845	AT1G70510	AT3G53480	AT2G18420	AT1G16510	AT3G61900	AT1G69040	AT2G18470	AT1G74670	AT5G59320	AT3G60690	AT5G66700	AT1G54100	AT3G20470	AT2G23170	AT3G50410	AT4G17870	AT3G02140	AT5G50720	AT5G64750	AT1G69530	AT1G62380	AT1G30330	AT2G32460	AT2G45210	AT2G21220	AT4G03190	AT4G37050	AT2G44080	AT5G20810	AT1G78240	AT3G50500	AT5G03730	AT2G47750	AT5G25900	AT2G33880	AT1G15520
	9739	response to gibberellin stimulus	4.4558e-09	4.9904e-07	24/1254 1.9%	107/22304 0.4%	AT3G03450	AT5G17490	AT2G14900	AT5G15230	AT3G27810	AT1G69530	AT2G36270	AT5G59845	AT1G66350	AT2G18420	AT5G66350	AT4G25000	AT5G14920	AT2G34340	AT2G32460	AT1G74660	AT1G74670	AT1G75750	AT3G11540	AT3G50500	AT5G59780	AT4G30270	AT4G36410	AT5G25900
	9740	gibberellic acid mediated signaling pathway	1.5022e-07	9.614e-06	11/1254 0.8%	28/22304 0.1%	AT3G03450	AT5G17490	AT1G74670	AT5G15230	AT3G27810	AT3G11540	AT1G66350	AT4G30270	AT5G66350	AT5G25900	AT2G32460
	71370	cellular response to gibberellin stimulus	1.5022e-07	9.614e-06	11/1254 0.8%	28/22304 0.1%	AT3G03450	AT5G17490	AT1G74670	AT5G15230	AT3G27810	AT3G11540	AT1G66350	AT4G30270	AT5G66350	AT5G25900	AT2G32460
	50896	response to stimulus	3.5387e-07	1.9024e-05	243/1254 19.3%	3207/22304 14.3%	AT3G59900	AT5G46330	AT3G03540	AT2G14900	AT5G24780	AT3G08670	AT2G36490	AT1G70510	AT3G53480	AT3G03300	AT5G43060	AT1G74670	AT3G60690	AT1G61800	AT2G23170	AT3G50410	AT3G14310	AT3G17820	AT1G46768	AT2G26560	AT5G65080	AT5G50720	AT4G04955	AT5G24770	AT5G48400	AT4G29110	AT1G69530	AT4G21870	AT5G24090	AT5G16910	AT2G32460	AT1G72260	AT4G03190	AT3G14440	AT1G78240	AT3G47340	AT2G29940	AT5G03730	AT2G33880	AT3G55880	AT1G30040	AT5G65310	AT5G65430
	10476	gibberellin mediated signaling pathway	5.0658e-07	2.5216e-05	11/1254 0.8%	31/22304 0.1%	AT3G03450	AT5G17490	AT1G74670	AT5G15230	AT3G27810	AT3G11540	AT1G66350	AT4G30270	AT5G66350	AT5G25900	AT2G32460
	42221	response to chemical stimulus	7.7724e-09	8.0354e-07	152/1254 12.1%	1710/22304 7.6%	AT3G59900	AT3G05200	AT2G14900	AT4G30850	AT5G24780	AT3G08670	AT1G18330	AT4G02380	AT1G70510	AT3G53480	AT2G18420	AT3G03300	AT1G74670	AT3G60690	AT3G12890	AT1G61800	AT2G23170	AT3G50410	AT3G17820	AT1G46768	AT5G25910	AT4G17870	AT2G26560	AT5G50720	AT5G24770	AT3G60980	AT4G29110	AT1G69530	AT1G64360	AT1G30330	AT5G24090	AT2G32460	AT1G72260	AT1G17380	AT4G03190	AT3G14440	AT1G44970	AT1G78240	AT2G40000	AT3G47340	AT2G29940	AT5G03730	AT1G21750
	9414	response to water deprivation	0.00014908	0.0035529	24/1254 1.9%	188/22304 0.8%	AT3G52450	AT5G50720	AT4G39090	AT3G02480	AT1G15360	AT5G61590	AT4G02380	AT5G15970	AT2G36270	AT5G15960	AT5G24090	AT5G37500	AT5G59320	AT2G18050	AT5G59310	AT3G14440	AT1G54100	AT1G52890	AT3G50500	AT1G20440	AT5G05410	AT1G46768	AT5G59220	AT3G15500
	9737	response to abscisic acid stimulus	0.00015145	0.0035529	31/1254 2.4%	272/22304 1.2%	AT5G65310	AT5G15970	AT2G36270	AT1G66350	AT1G13740	AT4G25000	AT2G18470	AT5G59320	AT1G54100	AT2G25930	AT3G20470	AT1G47510	AT5G59220	AT4G17870	AT1G20630	AT3G03450	AT3G02140	AT5G50720	AT4G21410	AT5G64750	AT5G15960	AT1G74660	AT5G37500	AT5G59310	AT1G49720	AT4G37050	AT1G74740	AT1G75750	AT3G50500	AT1G20440	AT2G47770
	9415	response to water	0.00011113	0.0028182	25/1254 1.9%	196/22304 0.8%	AT3G52450	AT4G39090	AT1G15360	AT5G61590	AT4G02380	AT5G15970	AT2G36270	AT5G59320	AT2G18050	AT1G54100	AT1G46768	AT5G59220	AT2G21490	AT3G15500	AT5G50720	AT3G02480	AT5G15960	AT5G24090	AT5G37500	AT5G59310	AT3G14440	AT1G52890	AT3G50500	AT1G20440	AT5G05410
	32787	monocarboxylic acid metabolic process	4.2093e-05	0.0011786	34/1254 2.7%	290/22304 1.3%	AT2G11810	AT3G05020	AT4G24510	AT5G16240	AT1G15360	AT1G30040	AT5G57800	AT2G38110	AT5G15530	AT5G65690	AT1G71160	AT5G49070	AT1G02205	AT3G10570	AT1G04580	AT2G47240	AT1G04220	AT4G34510	AT1G02860	AT2G26560	AT1G57750	AT3G52160	AT2G46720	AT3G14440	AT1G01280	AT5G37300	AT3G11430	AT5G13790	AT1G01600	AT4G15440	AT5G03730	AT1G63710	AT4G33790	AT5G25900
	10033	response to organic substance	7.9278e-11	1.7758e-08	110/1254 8.7%	1037/22304 4.6%	AT3G59900	AT3G05200	AT2G14900	AT4G30850	AT5G24780	AT1G18330	AT1G70510	AT3G53480	AT2G18420	AT3G03300	AT1G74670	AT3G60690	AT3G12890	AT1G61800	AT2G23170	AT3G50410	AT5G25910	AT4G17870	AT5G50720	AT5G24770	AT4G29110	AT1G69530	AT1G30330	AT2G32460	AT1G72260	AT1G17380	AT4G03190	AT1G78240	AT2G40000	AT3G47340	AT5G03730	AT5G25900	AT2G33880	AT4G32810	AT3G27810	AT5G65310	AT5G65430	AT5G13220	AT2G25930	AT5G59780	AT2G47000	AT1G20630	AT3G03450
Transport
	51234	establishment of localization	4.2426e-07	2.1931e-05	131/1254 10.4%	1514/22304 6.7%	AT4G03510	AT3G05960	AT5G43340	AT1G15460	AT4G31820	AT1G11260	AT3G16180	AT4G26590	AT5G64560	AT3G53480	AT2G19110	AT5G09420	AT1G04600	AT1G71680	AT1G22550	AT5G04770	AT3G60330	AT4G35180	AT1G61800	AT4G32510	AT4G27730	AT1G65730	AT4G25950	AT3G51590	AT1G36150	AT3G08560	AT4G05120	AT5G10820	AT5G07530	AT5G09550	AT2G38290	AT5G52340	AT2G29940	AT5G13490	AT4G39670	AT2G32670	AT3G52130	AT5G48650	AT3G28345	AT1G07340	AT4G32810	AT3G53980	AT5G49500
	6857	oligopeptide transport	2.0756e-05	0.00064876	14/1254 1.1%	68/22304 0.3%	AT4G27730	AT1G65730	AT5G19640	AT5G55930	AT5G53510	AT3G16180	AT4G26590	AT1G48370	AT4G21680	AT1G22570	AT5G28470	AT1G22550	AT5G62730	AT1G09930
	15833	peptide transport	2.0756e-05	0.00064876	14/1254 1.1%	68/22304 0.3%	AT4G27730	AT1G65730	AT5G19640	AT5G55930	AT5G53510	AT3G16180	AT4G26590	AT1G48370	AT4G21680	AT1G22570	AT5G28470	AT1G22550	AT5G62730	AT1G09930
	43091	L-arginine import	0.00017732	0.0038439	3/1254 0.2%	3/22304 0.0%	AT1G79900	AT2G34960	AT4G21120
	43092	L-amino acid import	0.00017732	0.0038439	3/1254 0.2%	3/22304 0.0%	AT1G79900	AT2G34960	AT4G21120
	15807	L-amino acid transport	0.00017732	0.0038439	3/1254 0.2%	3/22304 0.0%	AT1G79900	AT2G34960	AT4G21120
	43090	amino acid import	4.7505e-05	0.001303	4/1254 0.3%	5/22304 0.0%	AT1G79900	AT2G34960	AT5G40780	AT4G21120
	6810	transport	2.7407e-07	1.6015e-05	131/1254 10.4%	1502/22304 6.7%	AT4G03510	AT3G05960	AT5G43340	AT1G15460	AT4G31820	AT1G11260	AT3G16180	AT4G26590	AT5G64560	AT3G53480	AT2G19110	AT5G09420	AT1G04600	AT1G71680	AT1G22550	AT5G04770	AT3G60330	AT4G35180	AT1G61800	AT4G32510	AT4G27730	AT1G65730	AT4G25950	AT3G51590	AT1G36150	AT3G08560	AT4G05120	AT5G10820	AT5G07530	AT5G09550	AT2G38290	AT5G52340	AT2G29940	AT5G13490	AT4G39670	AT2G32670	AT3G52130	AT5G48650	AT3G28345	AT1G07340	AT4G32810	AT3G53980	AT5G49500
Reproduction
	10927	cellular component assembly involved in morphogenesis	1.9432e-15	1.3059e-12	15/1254 1.1%	20/22304 0.0%	AT3G28780	AT4G20050	AT5G40260	AT4G14080	AT1G69500	AT2G13680	AT3G59530	AT1G33430	AT5G05690	AT2G19070	AT1G01280	AT1G02050	AT3G11980	AT4G34850	AT1G62940
	10208	pollen wall assembly	1.9432e-15	1.3059e-12	15/1254 1.1%	20/22304 0.0%	AT3G28780	AT4G20050	AT5G40260	AT4G14080	AT1G69500	AT2G13680	AT3G59530	AT1G33430	AT5G05690	AT2G19070	AT1G01280	AT1G02050	AT3G11980	AT4G34850	AT1G62940
	45229	external encapsulating structure organization	6.0084e-15	2.6918e-12	17/1254 1.3%	28/22304 0.1%	AT3G28780	AT4G20050	AT5G40260	AT4G14080	AT1G69500	AT2G13680	AT3G59530	AT1G33430	AT3G08900	AT5G05690	AT5G54690	AT2G19070	AT1G01280	AT1G02050	AT3G11980	AT4G34850	AT1G62940
	10584	pollen exine formation	2.5255e-14	8.4858e-12	13/1254 1.0%	16/22304 0.0%	AT3G28780	AT4G20050	AT4G14080	AT1G69500	AT3G59530	AT1G33430	AT5G05690	AT2G19070	AT1G01280	AT1G02050	AT3G11980	AT4G34850	AT1G62940
	48646	anatomical structure formation involved in morphogenesis	3.611e-10	6.9331e-08	25/1254 1.9%	103/22304 0.4%	AT3G28780	AT4G20050	AT1G69500	AT4G32810	AT1G33430	AT1G70510	AT3G11980	AT4G34850	AT1G14520	AT5G40260	AT4G14080	AT2G19800	AT2G13680	AT1G69530	AT3G59530	AT4G26260	AT5G07280	AT5G05690	AT1G24260	AT1G26780	AT2G19070	AT1G01280	AT1G02050	AT4G36920	AT1G62940
	3	reproduction	6.5024e-10	9.5682e-08	99/1254 7.8%	931/22304 4.1%	AT2G34870	AT3G25050	AT5G21150	AT4G31820	AT1G70510	AT1G75920	AT1G69120	AT5G02190	AT5G07520	AT1G75880	AT4G18960	AT2G16910	AT4G14080	AT3G58780	AT1G67990	AT4G09960	AT1G30330	AT4G27330	AT4G24580	AT2G45650	AT1G75930	AT1G75890	AT4G03190	AT5G07530	AT2G03850	AT5G60910	AT1G21750	AT2G33880	AT3G27810	AT5G57800	AT4G28395	AT3G01700	AT1G72150	AT3G20210	AT2G03740	AT2G25930	AT1G78130	AT1G69940	AT2G07040	AT1G06520	AT1G62360	AT2G33810	AT4G28560
	19953	sexual reproduction	8.8858e-10	1.0857e-07	19/1254 1.5%	63/22304 0.2%	AT3G21180	AT2G06510	AT5G57800	AT4G28395	AT1G75920	AT1G75910	AT5G07560	AT1G75930	AT1G75890	AT5G07520	AT1G75880	AT5G07530	AT5G07540	AT5G07550	AT1G78130	AT4G36920	AT5G07510	AT1G06520	AT4G13560
	9555	pollen development	1.5791e-08	1.5159e-06	28/1254 2.2%	149/22304 0.6%	AT3G28780	AT4G20050	AT1G07340	AT1G69500	AT5G57800	AT1G33430	AT4G28395	AT3G13220	AT3G11980	AT4G34850	AT4G35420	AT5G22500	AT1G06520	AT5G40260	AT3G21180	AT2G16910	AT4G14080	AT2G06510	AT2G13680	AT3G59530	AT5G07280	AT5G05690	AT4G03190	AT2G19070	AT1G01280	AT1G02050	AT1G62940	AT4G33790
	9908	flower development	1.9031e-08	1.7052e-06	36/1254 2.8%	228/22304 1.0%	AT5G21150	AT1G59640	AT4G31820	AT2G17950	AT3G27810	AT2G38110	AT1G70510	AT1G69120	AT3G02310	AT5G56110	AT3G42960	AT2G02850	AT2G42830	AT3G10570	AT4G36930	AT1G23420	AT4G18960	AT2G46770	AT2G45660	AT1G62360	AT2G16910	AT2G33810	AT3G58780	AT4G09960	AT5G62230	AT1G30330	AT4G27330	AT5G07280	AT5G15800	AT2G45650	AT5G05690	AT1G24260	AT4G03190	AT4G28190	AT1G52030	AT4G36920
	48438	floral whorl development	6.6676e-08	5.4807e-06	24/1254 1.9%	122/22304 0.5%	AT5G21150	AT1G59640	AT1G62360	AT2G16910	AT3G58780	AT2G17950	AT3G27810	AT4G09960	AT1G70510	AT5G62230	AT4G27330	AT3G02310	AT5G07280	AT5G15800	AT5G05690	AT5G56110	AT1G24260	AT4G03190	AT2G02850	AT2G42830	AT4G36930	AT1G23420	AT4G18960	AT2G46770
	48437	floral organ development	1.0205e-07	7.6199e-06	26/1254 2.0%	143/22304 0.6%	AT5G21150	AT1G59640	AT2G17950	AT3G27810	AT1G70510	AT3G02310	AT5G56110	AT2G02850	AT2G42830	AT4G36930	AT1G23420	AT4G18960	AT2G46770	AT1G62360	AT2G16910	AT3G58780	AT4G09960	AT5G62230	AT4G27330	AT5G07280	AT5G15800	AT2G45650	AT5G05690	AT1G24260	AT4G03190	AT4G36920
	22414	reproductive process	2.4639e-07	1.5052e-05	89/1254 7.0%	911/22304 4.0%	AT2G34870	AT5G23530	AT5G14380	AT3G25050	AT1G11340	AT5G21150	AT1G59640	AT4G31820	AT2G38110	AT1G70510	AT1G69120	AT5G67110	AT5G02190	AT2G02955	AT4G35420	AT4G18960	AT4G13230	AT2G46770	AT2G16910	AT4G14080	AT2G06510	AT3G58780	AT1G67990	AT2G13680	AT3G61630	AT4G09960	AT1G30330	AT4G27330	AT4G24580	AT2G45650	AT1G24260	AT4G03190	AT4G28190	AT5G07530	AT2G03850	AT1G52030	AT4G36920	AT5G60910	AT1G21750	AT2G33880	AT2G02180	AT2G17950	AT3G27810
	48229	gametophyte development	3.3117e-07	1.8546e-05	32/1254 2.5%	212/22304 0.9%	AT3G28780	AT4G20050	AT1G07340	AT1G69500	AT5G57800	AT1G33430	AT4G28395	AT3G13220	AT3G11980	AT4G34850	AT4G35420	AT5G22500	AT1G06520	AT3G03650	AT5G40260	AT3G21180	AT2G16910	AT4G14080	AT2G06510	AT2G13680	AT3G59530	AT5G62230	AT5G07280	AT5G05690	AT4G37890	AT4G03190	AT2G19070	AT1G01280	AT5G44700	AT1G02050	AT1G62940	AT4G33790
	48869	cellular developmental process	5.7209e-07	2.6514e-05	51/1254 4.0%	435/22304 1.9%	AT5G23530	AT4G20050	AT5G14380	AT2G30432	AT1G69120	AT4G34850	AT4G14080	AT2G13680	AT1G69530	AT5G16910	AT4G37890	AT1G24260	AT2G19070	AT1G01280	AT1G02050	AT4G36920	AT1G62940	AT3G28780	AT1G69500	AT2G17950	AT5G57800	AT1G33430	AT4G28395	AT3G01700	AT1G20190	AT1G72150	AT5G56110	AT4G08150	AT1G75780	AT2G25930	AT3G11980	AT2G47040	AT1G69940	AT2G47000	AT5G28646	AT5G22500	AT2G07040	AT1G06520	AT5G51060	AT5G40260	AT1G62360	AT3G59530	AT4G28560
	3006	reproductive developmental process	8.6054e-07	3.7308e-05	81/1254 6.4%	829/22304 3.7%	AT2G34870	AT5G23530	AT5G14380	AT3G25050	AT5G21150	AT1G59640	AT4G31820	AT2G38110	AT1G70510	AT1G69120	AT5G02190	AT2G02955	AT4G35420	AT4G18960	AT4G13230	AT2G46770	AT2G16910	AT4G14080	AT3G58780	AT1G67990	AT2G13680	AT3G61630	AT4G09960	AT1G30330	AT4G27330	AT4G24580	AT2G45650	AT1G24260	AT4G03190	AT4G28190	AT2G03850	AT1G52030	AT4G36920	AT5G60910	AT1G21750	AT2G33880	AT2G17950	AT3G27810	AT5G57800	AT4G02280	AT2G36270	AT4G28395	AT3G01700
	32989	cellular component morphogenesis	1.5254e-06	6.4067e-05	35/1254 2.7%	260/22304 1.1%	AT3G28780	AT5G23530	AT4G20050	AT5G14380	AT1G69500	AT2G30432	AT1G33430	AT3G01700	AT1G20190	AT1G72150	AT5G56110	AT1G75780	AT2G25930	AT3G11980	AT2G47040	AT1G69940	AT4G34850	AT5G28646	AT2G07040	AT5G40260	AT4G14080	AT2G13680	AT1G69530	AT3G59530	AT4G28560	AT3G57670	AT5G05690	AT5G28470	AT5G62310	AT2G19070	AT1G01280	AT1G75750	AT1G02050	AT1G62940	AT4G38400
	48440	carpel development	1.27e-05	0.00042673	13/1254 1.0%	57/22304 0.2%	AT5G21150	AT1G62360	AT3G58780	AT4G09960	AT1G70510	AT5G62230	AT3G02310	AT5G15800	AT1G24260	AT2G42830	AT4G36930	AT1G23420	AT4G18960
	48610	reproductive cellular process	3.0747e-05	0.0009392	20/1254 1.5%	128/22304 0.5%	AT5G23530	AT5G14380	AT1G11340	AT5G57800	AT2G13680	AT4G28560	AT4G28395	AT3G57670	AT3G01700	AT5G07280	AT4G24580	AT5G05690	AT5G28470	AT1G72150	AT5G07530	AT2G47040	AT1G69940	AT3G12000	AT2G07040	AT1G06520
	9653	anatomical structure morphogenesis	3.3069e-05	0.00098765	52/1254 4.1%	515/22304 2.3%	AT5G23530	AT4G20050	AT5G14380	AT1G59640	AT2G30432	AT1G70510	AT1G69120	AT4G34850	AT4G14080	AT2G13680	AT1G69530	AT5G16910	AT1G24260	AT2G19070	AT1G01280	AT1G02050	AT4G36920	AT1G62940	AT3G28780	AT1G69500	AT4G32810	AT3G52770	AT1G33430	AT3G01700	AT1G79700	AT1G20190	AT1G72150	AT5G56110	AT1G75780	AT2G25930	AT3G11980	AT2G47040	AT1G69940	AT2G47000	AT5G28646	AT2G07040	AT5G51060	AT1G14520	AT5G40260	AT2G19800	AT3G59530	AT4G28560	AT4G26260
	48467	gynoecium development	3.9664e-05	0.0011342	13/1254 1.0%	63/22304 0.2%	AT5G21150	AT1G62360	AT3G58780	AT4G09960	AT1G70510	AT5G62230	AT3G02310	AT5G15800	AT1G24260	AT2G42830	AT4G36930	AT1G23420	AT4G18960
	48569	post-embryonic organ development	7.0219e-05	0.0018875	26/1254 2.0%	202/22304 0.9%	AT5G21150	AT1G59640	AT2G17950	AT3G27810	AT1G70510	AT3G02310	AT5G56110	AT2G02850	AT2G42830	AT4G36930	AT1G23420	AT4G18960	AT2G46770	AT1G62360	AT2G16910	AT3G58780	AT4G09960	AT5G62230	AT4G27330	AT5G07280	AT5G15800	AT2G45650	AT5G05690	AT1G24260	AT4G03190	AT4G36920
	48443	stamen development	0.00014579	0.0035529	11/1254 0.8%	53/22304 0.2%	AT5G05690	AT5G56110	AT4G03190	AT2G16910	AT2G02850	AT2G17950	AT3G27810	AT4G27330	AT4G18960	AT5G07280	AT2G46770
	48653	anther development	0.00047722	0.0093771	8/1254 0.6%	34/22304 0.1%	AT5G05690	AT5G56110	AT2G16910	AT2G02850	AT2G17950	AT4G27330	AT5G07280	AT2G46770
	48466	androecium development	0.00014579	0.0035529	11/1254 0.8%	53/22304 0.2%	AT5G05690	AT5G56110	AT4G03190	AT2G16910	AT2G02850	AT2G17950	AT3G27810	AT4G27330	AT4G18960	AT5G07280	AT2G46770
	80110	sporopollenin biosynthetic process	0.00017732	0.0038439	3/1254 0.2%	3/22304 0.0%	AT1G69500	AT1G01280	AT1G62940
	48608	reproductive structure development	0.00020554	0.0043849	65/1254 5.1%	735/22304 3.2%	AT2G34870	AT3G25050	AT5G21150	AT1G59640	AT4G31820	AT2G38110	AT1G70510	AT1G69120	AT5G02190	AT2G02955	AT4G35420	AT4G18960	AT4G13230	AT2G46770	AT2G16910	AT4G14080	AT3G58780	AT1G67990	AT3G61630	AT4G09960	AT1G30330	AT4G27330	AT2G45650	AT1G24260	AT4G03190	AT4G28190	AT2G03850	AT1G52030	AT4G36920	AT5G60910	AT1G21750	AT2G33880	AT2G17950	AT3G27810	AT4G02280	AT2G36270	AT3G02310	AT5G56110	AT3G20210	AT3G42960	AT3G17520	AT2G21770	AT2G03740
	6633	fatty acid biosynthetic process	0.00024945	0.0052386	16/1254 1.2%	105/22304 0.4%	AT3G05020	AT4G24510	AT1G57750	AT1G15360	AT5G57800	AT2G38110	AT5G15530	AT3G52160	AT2G46720	AT1G02205	AT5G37300	AT3G10570	AT2G47240	AT4G34510	AT4G33790	AT2G26560
	48481	ovule development	0.00030607	0.0063286	9/1254 0.7%	40/22304 0.1%	AT5G21150	AT1G24260	AT3G58780	AT2G42830	AT4G09960	AT5G62230	AT1G23420	AT3G02310	AT5G15800
Cell wall
	16049	cell growth	0.00048141	0.0093771	27/1254 2.1%	240/22304 1.0%	AT5G23530	AT5G14380	AT3G01700	AT1G10550	AT1G70710	AT1G20190	AT1G72150	AT1G75780	AT2G25930	AT2G47040	AT1G69940	AT2G47000	AT5G28646	AT2G07040	AT2G13680	AT1G69530	AT4G28560	AT3G57670	AT5G16910	AT5G05690	AT5G28470	AT5G62310	AT1G75750	AT2G44080	AT3G50960	AT3G54920	AT4G38400
	71555	cell wall organization	0.00039205	0.0078645	21/1254 1.6%	165/22304 0.7%	AT5G46330	AT1G69530	AT3G08900	AT1G10550	AT1G70710	AT3G05610	AT5G54690	AT1G20190	AT5G49180	AT1G02810	AT5G07410	AT5G07420	AT5G07430	AT2G26440	AT3G50410	AT2G47030	AT4G30270	AT3G54920	AT4G38400	AT3G62170	AT4G33220
	71554	cell wall organization or biogenesis	4.108e-06	0.00015775	34/1254 2.7%	260/22304 1.1%	AT5G46330	AT3G25050	AT1G32180	AT3G01840	AT1G10550	AT1G70710	AT2G38080	AT5G54690	AT1G20190	AT2G21770	AT5G07420	AT4G14940	AT2G26440	AT3G50410	AT4G30270	AT3G62170	AT2G46770	AT4G33220	AT1G56680	AT1G69530	AT3G08900	AT5G64570	AT1G51940	AT5G16910	AT3G05610	AT5G49180	AT1G02810	AT5G07410	AT5G07430	AT1G74420	AT2G43610	AT2G47030	AT3G54920	AT4G38400
	42545	cell wall modification	9.8058e-05	0.0025841	19/1254 1.5%	128/22304 0.5%	AT5G46330	AT1G69530	AT1G10550	AT1G70710	AT3G05610	AT1G20190	AT5G49180	AT1G02810	AT5G07410	AT5G07420	AT5G07430	AT2G26440	AT3G50410	AT2G47030	AT4G30270	AT3G54920	AT4G38400	AT3G62170	AT4G33220
OTHERS
	65007	biological regulation	0.00010671	0.0027581	229/1254 18.2%	3243/22304 14.5%	AT3G59900	AT5G46330	AT5G15150	AT5G21150	AT3G50650	AT3G23150	AT2G36490	AT3G53480	AT3G03300	AT5G49290	AT5G06310	AT1G61800	AT2G23170	AT3G50410	AT2G04890	AT1G46768	AT5G65080	AT1G65970	AT5G48400	AT4G21630	AT1G68200	AT1G69530	AT4G09960	AT4G24580	AT5G16910	AT2G32460	AT4G03190	AT3G47220	AT4G17460	AT1G53160	AT5G03730	AT2G33880	AT2G31220	AT5G65310	AT5G62165	AT1G69540	AT3G01700	AT1G10550	AT5G46590	AT1G72150	AT1G75780	AT2G25930	AT2G40970
	7275	multicellular organismal development	2.5609e-06	0.0001043	137/1254 10.9%	1655/22304 7.4%	AT2G34870	AT3G25050	AT5G21150	AT4G31820	AT2G30432	AT4G02380	AT1G70510	AT3G53480	AT1G69120	AT4G28530	AT5G02190	AT1G71160	AT3G13220	AT4G18960	AT2G16910	AT4G14080	AT3G58780	AT1G67990	AT4G09960	AT1G30330	AT4G27330	AT4G24580	AT5G16910	AT2G45650	AT4G37890	AT4G03190	AT2G03850	AT2G19070	AT1G01280	AT1G78240	AT3G25290	AT1G21750	AT2G33880	AT1G07340	AT4G32810	AT3G52770	AT3G27810	AT5G57800	AT1G33430	AT4G28395	AT3G01700	AT2G33480	AT5G46590
	65008	regulation of biological quality	3.4383e-05	0.0010046	56/1254 4.4%	569/22304 2.5%	AT5G23530	AT5G14380	AT4G31820	AT3G53480	AT1G70710	AT5G06310	AT5G56970	AT2G23170	AT4G19690	AT1G65970	AT5G48400	AT2G13680	AT1G69530	AT2G19500	AT5G62290	AT5G16910	AT1G75450	AT2G38050	AT5G61440	AT5G38970	AT2G44080	AT5G02200	AT3G07520	AT4G32810	AT4G27260	AT3G02875	AT2G32390	AT3G30180	AT3G01700	AT1G10550	AT5G13820	AT5G06690	AT1G20190	AT1G72150	AT1G75780	AT2G25930	AT2G47040	AT1G69940	AT1G08860	AT2G47000	AT5G28646	AT2G07040	AT1G07130
	32501	multicellular organismal process	4.4031e-06	0.00016247	141/1254 11.2%	1732/22304 7.7%	AT2G34870	AT3G25050	AT5G21150	AT4G31820	AT2G30432	AT4G02380	AT1G70510	AT3G53480	AT1G69120	AT4G28530	AT5G02190	AT1G71160	AT3G13220	AT4G18960	AT2G16910	AT4G14080	AT3G58780	AT1G67990	AT4G09960	AT1G30330	AT4G27330	AT4G24580	AT5G16910	AT2G45650	AT4G37890	AT4G03190	AT2G03850	AT2G19070	AT1G01280	AT1G78240	AT3G25290	AT1G21750	AT2G33880	AT1G07340	AT4G32810	AT3G52770	AT3G27810	AT5G57800	AT1G33430	AT4G28395	AT3G01700	AT2G33480	AT5G46590
	32502	developmental process	1.4939e-07	9.614e-06	154/1254 12.2%	1820/22304 8.1%	AT2G34870	AT3G25050	AT5G21150	AT4G31820	AT2G30432	AT4G02380	AT1G70510	AT3G53480	AT1G69120	AT4G28530	AT5G02190	AT1G71160	AT3G13220	AT4G18960	AT2G16910	AT4G14080	AT5G24770	AT3G58780	AT1G67990	AT1G69530	AT4G09960	AT1G30330	AT4G27330	AT4G24580	AT5G16910	AT2G45650	AT4G37890	AT4G03190	AT2G03850	AT2G19070	AT1G01280	AT1G78240	AT3G25290	AT5G60910	AT1G21750	AT2G33880	AT1G07340	AT4G32810	AT3G52770	AT3G27810	AT5G57800	AT1G33430	AT4G28395
	48856	anatomical structure development	5.6652e-07	2.6514e-05	122/1254 9.7%	1392/22304 6.2%	AT2G34870	AT3G25050	AT5G21150	AT4G31820	AT2G30432	AT1G70510	AT3G53480	AT1G69120	AT5G02190	AT1G71160	AT4G18960	AT2G16910	AT4G14080	AT3G58780	AT1G67990	AT1G69530	AT4G09960	AT1G30330	AT4G27330	AT4G24580	AT5G16910	AT2G45650	AT4G03190	AT2G03850	AT2G19070	AT1G01280	AT1G78240	AT5G60910	AT1G21750	AT2G33880	AT4G32810	AT3G52770	AT3G27810	AT5G57800	AT1G33430	AT3G01700	AT1G20190	AT1G72150	AT5G49070	AT3G20210	AT1G75780	AT1G02205	AT2G03740
	44283	small molecule biosynthetic process	0.00035653	0.0072602	56/1254 4.4%	622/22304 2.7%	AT2G38110	AT5G65690	AT1G30820	AT4G11210	AT3G60330	AT2G47460	AT4G34850	AT3G17820	AT2G46770	AT1G02860	AT2G26560	AT2G07560	AT4G23690	AT1G57750	AT3G08560	AT1G67990	AT5G49330	AT1G62380	AT3G52160	AT1G78600	AT3G14440	AT2G19070	AT1G02050	AT5G03730	AT5G25900	AT1G09480	AT3G05020	AT4G24510	AT1G15360	AT5G57800	AT5G15530	AT1G79900	AT3G42640	AT1G71100	AT1G02205	AT1G77520	AT3G10570	AT1G04580	AT2G47240	AT1G04220	AT4G34510	AT1G61820	AT1G12780
[truncated: 200 more columns]

## Sheet: DEGs related to PS and Carbon
DEGsbelonging to photosynthesis-related processes and carbohydrate-related processes
	Col-0-1	Col-0-2	Col-0-3	Col-0-4	dcl234-1	dcl234-2	dcl234-3	dcl234-4
ATCG00020	1004.95	25.13	152.07	38.12	34.53	37.24	39.64	62.59	Photosynthesis
AT4G21280	982.96	753.11	761.92	722.78	1357.82	1345.86	1472.65	1583.76
AT1G30380	1289.16	1058.13	986.87	1072.78	1703.51	1656.83	1710.55	1845.49
AT2G46820	911.89	754.42	708.42	724.92	1268.14	1287.83	1374.02	1475.62
AT4G15510	28.53	22.82	23.63	20.27	34.85	39.07	42.57	51.3
AT1G77090	42.99	35.54	37.94	41.69	64.9	67.94	65.7	71.57
AT4G28750	1009.44	831.43	790.14	814.29	1258.07	1321.18	1399.16	1442.92
AT1G67740	1127.84	909.36	924.74	800.73	1331.45	1378.47	1448.27	1583.03
AT1G06680	2309.79	1952.54	1900.7	1813.19	2795.33	2857.56	3069.41	3263.23
AT4G02770	1326.14	1098.6	1097.52	1132.24	1624.46	1642.73	1765.61	1957.18
AT1G71100	14.23	20.74	15.57	25.27	12.31	12.85	12.32	12.96	Calvin benssen cycle
AT2G45290	14.31	16.34	20.15	19.06	12.07	13	9.72	11.18
AT3G04790	164.59	131.04	152.78	141.41	226.6	275.5	289.77	311.67
AT1G67090	9946.05	8484.42	8158.28	8417.76	13228.1	13865	14985.2	17227.2
AT1G32060	1133.93	902.42	971.61	942.86	1528.95	1561.57	1651.98	1820.31
AT1G56190	198.22	157.17	150.09	168.83	250.66	256.77	280.05	311.67
AT3G54050	548.17	425.27	490.27	456.87	701.85	736.9	791.38	883.62
AT3G12780	1117.72	956.69	937.62	1082.42	1462.37	1521.54	1613.77	1798.47
AT5G38410	5061.59	4195.3	3673.04	3418.93	6721.49	6540.74	7288.01	8442.16
AT3G60750	1231.86	1000.86	1134.43	982.48	1618.95	1723.67	1872.28	2016.74
AT4G26530	160.63	94.35	125.04	120.71	181.12	170.1	194.66	210.74
AT2G21330	1605.17	1102.23	1443.15	1208.98	2584.48	2623.7	2709.92	2777.48
AT5G38420	1603.88	1280.68	1286.66	1196.2	2144.4	2468.72	2662.41	3279.95
AT1G12900	1087.13	859.95	901.9	936.58	1608.08	1673.73	1949.54	2152.46
AT5G38430	340.89	288.14	277.66	235.07	438.41	526.18	577.03	674.55
AT1G42970	1519.26	1183.47	1321.99	1381.09	2230.96	2334.68	2480.4	2705.6
AT3G55800	904.43	777.78	813.54	780.17	1353.19	1417.61	1505.25	1596.93
AT3G26650	2482.14	2161.44	2136.23	2252.42	3374.89	3344.44	3699.23	3902.04
AT4G38970	2835.66	2388.84	2495.85	2691.23	3746.64	3835.95	4087.8	4223.75
AT5G51820	69.62	54.42	66.47	50.97	91.28	103.86	108.69	113.26	Starch biosynthesis
AT5G48300	283.75	258.08	268.49	248.85	382.3	393.39	411.86	451.58
AT1G32900	383.43	384.57	477.23	387.69	1003.02	885.71	778.23	731.28
AT3G01180	58.97	54.81	58.33	49.4	88.8	90.34	88.49	91.84
AT5G19220	231.78	188.78	193.01	210.66	288.38	297.54	316.5	352.53
AT4G17090	223.86	181.53	187.95	181.82	686.5	693.49	757.19	719.58	Starch degradation
AT3G01510	18.19	14.41	16.68	18.42	26.14	25.49	28.49	26.43
AT5G01260	16.21	13.18	17.07	11.92	31.17	29.89	28.74	26.64
AT3G10940	27.55	20.89	22.84	27.34	35.89	42.09	35.7	40.12
AT1G56190	198.22	157.17	150.09	168.83	250.66	256.77	280.05	311.67	Sucrose biosynthesis
AT3G54050	548.17	425.27	490.27	456.87	701.85	736.9	791.38	883.62
AT3G12780	1117.72	956.69	937.62	1082.42	1462.37	1521.54	1613.77	1798.47
AT4G26530	160.63	94.35	125.04	120.71	181.12	170.1	194.66	210.74
AT2G21330	1605.17	1102.23	1443.15	1208.98	2584.48	2623.7	2709.92	2777.48
AT1G12900	1087.13	859.95	901.9	936.58	1608.08	1673.73	1949.54	2152.46
AT1G42970	1519.26	1183.47	1321.99	1381.09	2230.96	2334.68	2480.4	2705.6
AT3G26650	2482.14	2161.44	2136.23	2252.42	3374.89	3344.44	3699.23	3902.04
AT4G38970	2835.66	2388.84	2495.85	2691.23	3746.64	3835.95	4087.8	4223.75
AT4G10120	168.32	107.84	158.23	115.14	413.39	373.48	411.78	412.08
AT1G13440	1122.52	826.65	1010.18	880.97	1441.03	1550.99	1768.54	1760.96
AT2G35840	105.92	91.65	104.01	87.45	164.73	158.87	150.08	160.9
AT3G52340	42.76	35.61	39.99	36.69	65.46	62.36	65.28	68.96
AT4G33770	8.29	6.09	8.77	6.35	16.63	11.6	15.67	14.73	myo-inositol biosynthesis
AT5G42810	29.98	22.97	25.53	23.99	42.12	43.48	36.7	37.61
AT4G39800	616.04	435.37	710.23	455.72	958.66	891.43	809.82	822.08
AT1G47510	1.29	2.7	0.55	0.57	0.16	0.37	0.42	0
AT3G02870	33.33	23.05	32.33	24.98	37.49	49.21	55.22	50.88
AT1G56190	198.22	157.17	150.09	168.83	250.66	256.77	280.05	311.67	Gluconeogenesis and glycolysis
AT3G12780	1117.72	956.69	937.62	1082.42	1462.37	1521.54	1613.77	1798.47
AT4G26530	160.63	94.35	125.04	120.71	181.12	170.1	194.66	210.74
AT2G21330	1605.17	1102.23	1443.15	1208.98	2584.48	2623.7	2709.92	2777.48
AT1G12900	1087.13	859.95	901.9	936.58	1608.08	1673.73	1949.54	2152.46
AT1G42970	1519.26	1183.47	1321.99	1381.09	2230.96	2334.68	2480.4	2705.6
AT3G26650	2482.14	2161.44	2136.23	2252.42	3374.89	3344.44	3699.23	3902.04
AT4G38970	2835.66	2388.84	2495.85	2691.23	3746.64	3835.95	4087.8	4223.75
AT1G13440	1122.52	826.65	1010.18	880.97	1441.03	1550.99	1768.54	1760.96
AT3G54050	548.17	425.27	490.27	456.87	701.85	736.9	791.38	883.62
AT5G25880	3.2	4.24	2.45	3.78	1.84	1.32	1.68	1.78
AT4G13560	6.85	9.4	12.25	7.21	1.12	1.4	1.68	1.25
AT5G65690	4.11	3.7	4.58	3.78	0	0	0	0
AT1G52680	4.64	2.78	4.98	3.78	0	0	0	0
AT5G17670	35	32.76	33.99	33.19	60.19	49.43	57.82	61.54
