# Supplementary material for: Dicer-like proteins influence Arabidopsis root microbiota independent of RNA-directed DNA methylation
Source: Microbiome. 2021 Feb 26;9:57. doi: 10.1186/s40168-020-00966-y (PMC7913254; doi:10.1186/s40168-020-00966-y)
Supplement: Supplementary file 7 — Additional file 6: Table S5. Distribution of smallRNA in dcl234 and Col-0. [file 40168_2020_966_MOESM7_ESM.xlsx]

## Sheet: Sheet1
Supplementary Table S5
Distribution of smallRNA in dcl234 and Col-0

## Sheet: col_dcl_sRNA_length_tbl_ratio
	Col0-1	Col0-2	Col0-3	Col0-4			dcl234-1	dcl234-2	dcl234-3	dcl234-4			Pvalue	FDR
18	2.5517	2.26828	2.65146	3.04823	2.62992	0.161334	4.00719	5.05389	5.166	6.79723	5.25608	0.576185	0.0161287	0.0331893
19	2.90787	2.63696	2.90052	3.57552	3.00522	0.20027	4.58462	5.5164	5.9114	7.81464	5.95677	0.678874	0.0182716	0.0331893
20	4.00619	3.67723	3.98517	4.71111	4.09493	0.218722	6.21865	6.96204	7.0022	9.8835	7.5166	0.809271	0.0204242	0.0331893
21	11.9214	11.1783	10.499	12.2361	11.4587	0.389253	18.2004	18.9086	15.7465	23.3969	19.0631	1.59555	0.0147648	0.0331893
22	13.071	13.5385	13.7135	14.3815	13.6761	0.271432	13.9159	14.7751	13.0559	18.4784	15.0563	1.19345	0.334513	0.334513
23	13.9539	15.033	14.0113	14.5745	14.3932	0.255133	6.33923	6.62327	7.06059	8.40312	7.10655	0.456942	5.28336e-05	0.000549668
24	39.2739	42.4053	37.2488	38.4027	39.3327	1.10497	7.66472	7.86258	7.79539	8.15914	7.87046	0.104627	8.45643e-05	0.000549668
25	4.6535	3.88743	5.37027	4.45137	4.59064	0.306277	10.5414	10.2647	9.78971	8.12603	9.68046	0.540886	0.000565536	0.00245065
26	2.75476	1.95853	2.96681	2.20439	2.47112	0.234531	8.62678	8.0286	7.80672	4.40044	7.21563	0.954242	0.0129735	0.0331893
27	1.97501	1.32049	2.1277	1.19578	1.65474	0.232492	7.32027	6.3652	6.6427	2.38509	5.67832	1.11592	0.0338311	0.0488672
28	1.47801	0.990493	1.88736	0.686986	1.26071	0.264904	5.93267	4.76712	5.88528	1.2709	4.46399	1.09791	0.0579074	0.0752797
29	0.977789	0.712891	1.59417	0.369688	0.913634	0.25875	4.2727	3.20632	4.97657	0.616427	3.268	0.955828	0.0868017	0.102584
30	0.474919	0.392512	1.04399	0.161995	0.518355	0.187308	2.37548	1.66618	3.161	0.268198	1.86772	0.614375	0.112253	0.121607
