# Supplementary material for: Dicer-like proteins influence Arabidopsis root microbiota independent of RNA-directed DNA methylation
Source: Microbiome. 2021 Feb 26;9:57. doi: 10.1186/s40168-020-00966-y (PMC7913254; doi:10.1186/s40168-020-00966-y)
Supplement: Supplementary file 8 — Additional file 7: Table S6. Common loci associated with smallRNA generation and differential expression of transcripts. [file 40168_2020_966_MOESM8_ESM.xlsx]

## Sheet: Sheet1
Supplementary Table S6
Common loci associated with smallRNA generation and differential expression of transcripts

## Sheet: Common_DEGs_amongsRNA_RNAseq
Gene	A1	A2	A3	A4	C1	C2	C3	C4	C_vs_A		C_vs_A_logFC	C_vs_A_FDR	gene_model_type	short_description
AT3G12145	165.58	167.04	190.01	175.75	91.84	52.66	54.89	56.73	-1	0.366734	-1.447	2.451e-15	protein_coding	A novel leucine-rich repeat protein. Interacts directly with MADS domain transcription factor. protein_coding FLOR1 (FLR1) FLOR1 (FLR1); (FLOR1);FLORAL TRANSITION AT THE MERISTEM4 (FTM4)
AT2G36490	64.53	70.22	61.73	47.83	9.75	5.44	7.79	6.37	-1	0.120134	-3.054	9.785e-67	protein_coding	A repressor of transcriptional gene silencing. Functions by demethylating the target promoter DNA. Interacts physically with RPA2/ROR1. In the ros1 mutants, an increase in methylation is observed in a number of gene promoters. Among the loci affected by ros1, a few (RD29A and At1g76930) are affected in cytosine methylation in all sequence contexts (CpG, C
AT5G52070	8.37	8.56	6.32	9.99	23.18	24.16	23.13	21.11	1	2.75511	1.46	4.41e-26	protein_coding	Agenet domain-containing protein;(source:Araport11) protein_coding
AT3G11680	1.52	1.7	1.9	1.71	0.24	0.07	0	0	-1	0.045388	-4.195	4.142e-14	protein_coding	aluminum activated malate transporter family protein;(source:Araport11) protein_coding
AT1G62560	64.3	37.85	64.34	30.12	95.67	104.88	87.99	78.15	1	1.86506	0.9	5.518e-05	protein_coding	belongs to the flavin-monooxygenase (FMO) family, encodes a glucosinolate S-oxygenase that catalyzes the conversion of methylthioalkyl glucosinolates to methylsulfinylalkyl glucosinolates The mRNA is cell-to-cell mobile. protein_coding FLAVIN-MONOOXYGENASE GLUCOSINOLATE S-OXYGENASE 3 (FMO GS-OX3) FLAVIN-MONOOXYGENASE GLUCOSINOLATE S-OXYGENASE 3 (FMO
AT1G45191	15.52	20.58	20.31	13.42	42.6	46.2	40.06	43.47	1	2.46785	1.305	1.695e-19	protein_coding	beta-glucosidase related protein, similar to beta-glucosidase GI:3820531 from (Pinus contorta); contains Pfam profile: PF00232 Glycosyl hydrolase family 1 protein_coding BETA GLUCOSIDASE 1 (BGLU1) BETA GLUCOSIDASE 1 (BGLU1)
AT4G10060	89.56	76.54	86.55	69.53	136.92	136.39	149.33	148.47	1	1.77264	0.826	7.407e-11	protein_coding	Beta-glucosidase, GBA2 type family protein;(source:Araport11) protein_coding
AT1G36150	0.84	1.39	1.66	0.43	0.48	0.07	0	0	-1	0.127315	-2.82	0.003909	protein_coding	Bifunctional inhibitor/lipid-transfer protein/seed storage 2S albumin superfamily protein;(source:Araport11) protein_coding
AT4G08670	6.47	8.4	9.41	5.5	0.08	0	0	0	-1	0.00268637	-7.911	7.071e-42	protein_coding	Bifunctional inhibitor/lipid-transfer protein/seed storage 2S albumin superfamily protein;(source:Araport11) protein_coding GLYCOSYLPHOSPHATIDYLINOSITOL-ANCHORED LIPID PROTEIN TRANSFER 4 (LTPG4) GLYCOSYLPHOSPHATIDYLINOSITOL-ANCHORED LIPID PROTEIN TRANSFER 4 (LTPG4)
AT1G35490	1.9	1.23	1.26	1.36	0	0	0	0	-1	0	-7.185	1.46e-15	protein_coding	bZIP family transcription factor;(source:Araport11) protein_coding
AT1G20630	39.49	44.94	40.55	41.55	24.62	28.79	22.54	28.94	-1	0.629856	-0.668	3.528e-07	protein_coding	Catalyzes the reduction of hydrogen peroxide using heme group as cofactor. Protects cells from toxicity by H2O2. protein_coding CATALASE 1 (CAT1) CATALASE 1 (CAT1)
AT3G21870	6.39	4.86	6.16	6.64	13.03	10.8	17.6	17.14	1	2.43534	1.278	6.663e-08	protein_coding	cyclin p2;(source:Araport11) protein_coding CYCLIN P2;1 (CYCP2;1) CYCLIN P2;1 (CYCP2;1)
AT1G66540	3.12	3.01	2.92	2	5.99	4.63	5.03	4.07	1	1.78462	0.844	0.0008834	protein_coding	Cytochrome P450 superfamily protein;(source:Araport11) protein_coding
AT1G63750	19.48	26.52	14.46	24.63	42.44	30.85	35.87	32.39	1	1.66353	0.734	0.001902	protein_coding	Disease resistance protein (TIR-NBS-LRR class) family;(source:Araport11) protein_coding
AT2G01918	4.41	2.7	3.87	4.5	6.07	4.7	6.62	7.1	1	1.58204	0.652	0.01652	protein_coding	Encode a protein homologous to each PQL protein. Mutational analysis indicates that PQL3 is also required for NDH activity. protein_coding PSBQ-LIKE 3 (PQL3) PSBQ-LIKE 3 (PQL3)
AT5G24270	5.48	10.41	6.09	10.71	2.32	4.48	2.09	3.13	-1	0.367697	-1.436	2.19e-05	protein_coding	encodes a calcium sensor that is essential for K+ nutrition, K+/Na+ selectivity, and salt tolerance. The protein is similar to calcineurin B. Lines carrying recessive mutations are hypersensitive to Na+ and Li+ stresses and is unable to grow in low K+. The growth defect is rescued by extracellular calcium. protein_coding SALT OVERLY SENSITIVE 3 (SOS3
AT1G71770	9.28	9.94	10.51	10.85	0.88	0.44	0.59	0.63	-1	0.0625924	-3.988	1.507e-53	protein_coding	Encodes a Class I polyA-binding protein. Expressed in floral organs. Binds polyA sepharose in vitro. protein_coding POLY(A)-BINDING PROTEIN 5 (PAB5) POLY(A)-BINDING PROTEIN 5 (PAB5)
AT4G04570	84.61	79.7	98.8	81.45	137.56	149.32	132.65	125.07	1	1.58057	0.661	3.98e-07	protein_coding	Encodes a cysteine-rich receptor-like protein kinase. The mRNA is cell-to-cell mobile. protein_coding CYSTEINE-RICH RLK (RECEPTOR-LIKE PROTEIN KINASE) 40 (CRK40) CYSTEINE-RICH RLK (RECEPTOR-LIKE PROTEIN KINASE) 40 (CRK40)
AT2G32530	14.46	6.71	13.2	7.14	27.74	24.09	23.13	21.42	1	2.32185	1.217	6.823e-08	protein_coding	encodes a gene similar to cellulose synthase protein_coding CELLULOSE SYNTHASE-LIKE B3 (CSLB03) CELLULOSE SYNTHASE-LIKE B3 (ATCSLB03);CELLULOSE SYNTHASE-LIKE B3 (ATCSLB3);CELLULOSE SYNTHASE-LIKE B3 (CSLB03)
AT5G37500	8.45	9.17	10.91	10.71	5.83	4.92	5.53	5.43	-1	0.553262	-0.853	5.752e-05	protein_coding	Encodes a guard cell outward potassium channel. Belongs to the Shaker family K+ channel. This family includes five groups based on phylogenetic analysis (FEBS Letters (2007) 581: 2357): I (inward rectifying channel): AKT1 (AT2G26650), AKT5 (AT4G32500) and SPIK (also known as AKT6, AT2G25600); II (inward rectifying channel): KAT1 (AT5G46240) and KAT2 (AT4
AT4G15440	14.99	18.58	16.99	12.21	9.67	10.36	7.79	7.84	-1	0.568106	-0.808	2.413e-05	protein_coding	Encodes a hydroperoxide lyase. Also a member of the CYP74B cytochrome p450 family. In the ecotype Columbia (Col) the gene contains a 10-nucleotide deletion in its first exon that causes it to code for a truncated protein that results in a non-functional hydroperoxide lyase. protein_coding HYDROPEROXIDE LYASE 1 (HPL1) HYDROPEROXIDE LYASE 1 (HPL1);
AT1G77990	33.63	34.38	36.12	37.05	62.66	62.21	60.42	69.17	1	1.80238	0.848	6.118e-14	protein_coding	Encodes a low-affinity sulfate transporter. protein_coding SULPHATE TRANSPORTER 2;2 (SULTR2;2) (AST56);SULPHATE TRANSPORTER 2;2 (SULTR2;2)
AT5G62165	6.39	5.16	5.93	5.5	4.08	2.86	1.68	2.19	-1	0.470409	-1.072	6.231e-05	protein_coding	Encodes a MADS box transcription factor. Expressed in quiescent center. Involved in floral transition. protein_coding AGAMOUS-LIKE 42 (AGL42) FOREVER YOUNG FLOWER (FYF);AGAMOUS-LIKE 42 (AGL42)
AT1G15670	62.47	126.73	58.33	131.99	31.33	30.7	28.49	30.09	-1	0.317796	-1.654	9.048e-13	protein_coding	Encodes a member of a family of F-box proteins, called the KISS ME DEADLY (KMD) family, that targets type-B ARR proteins for degradation and is involved in the negative regulation of the cytokinin response. Also named as KFB1, a member of a group of Kelch repeat F-box proteins that negatively regulate phenylpropanoid biosynthesis by targeting the phenypro
AT5G60450	50.45	43.71	48.37	40.98	112.38	116.78	126.7	109.92	1	2.53817	1.344	1.301e-23	protein_coding	Encodes a member of the ARF family of transcription factors which mediate auxin responses. ARF4 appears to have redundant function with ETT(ARF3) in specifying abaxial cell identity. protein_coding AUXIN RESPONSE FACTOR 4 (ARF4) AUXIN RESPONSE FACTOR 4 (ARF4)
AT5G22500	17.27	17.65	18.65	19.42	11.59	8.01	7.88	9.19	-1	0.502398	-0.994	3.763e-11	protein_coding	Encodes a member of the eight-member gene family encoding alcohol-forming fatty acyl-CoA reductases (FARs) identified in Arabidopsis thaliana. Three of the FARs, FAR1 (At5g22500), FAR4 (At3g44540) and FAR5 (At3g44550), are shown to generate the fatty alcohols found in root, seed coat, and wound-induced leaf tissue. protein_coding FATTY ACID REDUCTASE
AT4G13493	7.53	6.4	5.69	6.92	9.75	8.89	11.4	10.03	1	1.5098	0.589	0.001062	mirna	Encodes a microRNA of unknown function. MicroRNAs are regulatory RNAs with a mature length of ~21-nucleotides that are processed from hairpin precursors by Dicer-like enzymes. MicroRNAs can negatively regulate gene expression by attenuating translation or by directing mRNA cleavage. Mature sequence: UAAGAUCCGGACUACAACAAAG miRNA_primary_transcript
AT5G03552	1.37	0.62	1.03	1.64	3.92	3.97	4.53	5.96	1	3.94421	1.957	2.168e-07	mirna	Encodes a microRNA of unknown function. MicroRNAs are regulatory RNAs with a mature length of ~21-nucleotides that are processed from hairpin precursors by Dicer-like enzymes. MicroRNAs can negatively regulate gene expression by attenuating translation or by directing mRNA cleavage. Mature sequence: UGCGGGAAGCAUUUGCACAUG miRNA_primary_transcript
AT5G14545	4.41	3.39	3.24	1.57	6.55	4.77	5.45	6.9	1	1.87708	0.905	0.0009347	mirna	Encodes a microRNA that targets both CSD and CytC oxidase family members. MicroRNAs are regulatory RNAs with a mature length of ~21-nucleotides that are processed from hairpin precursors by Dicer-like enzymes. MicroRNAs can negatively regulate gene expression by attenuating translation or by directing mRNA cleavage. Mature sequence: UGUGUUCUCAGGUCACCCCUG.
AT5G14565	10.65	8.02	8.22	8.71	12.71	12.27	13.41	16.3	1	1.53624	0.611	0.0001013	mirna	Encodes a microRNA that targets both CSD and CytC oxidase family members. MicroRNAs are regulatory RNAs with a mature length of ~21-nucleotides that are processed from hairpin precursors by Dicer-like enzymes. MicroRNAs can negatively regulate gene expression by attenuating translation or by directing mRNA cleavage.Mature sequence: UGUGUUCUCAGGUCACCCCUG.
AT1G66725	8.52	7.63	6.24	7.5	11.59	12.85	11.82	10.76	1	1.5731	0.654	0.004356	mirna	Encodes a microRNA that targets several SAMT family members. miR163, is highly expressed in A. thaliana diploids but down-regulated in A. thaliana autotetraploids and repressed in A. arenosa and A. suecica. MicroRNAs are regulatory RNAs with a mature length of ~21-nucleotides that are processed from hairpin precursors by Dicer-like enzymes. MicroRNAs can
AT3G18217	4.03	5.24	3.48	3.14	5.44	6.9	7.63	6.9	1	1.691	0.756	0.02039	mirna	Encodes a microRNA that targets several SPL family members, including SPL3,4, and 5. By regulating the expression of SPL3 (and probably also SPL4 and SPL5), this microRNA regulates vegetative phase change. MicroRNAs are regulatory RNAs with a mature length of ~21-nucleotides that are processed from hairpin precursors by Dicer-like enzymes. MicroRNAs can n
AT4G14400	524.66	268.87	468.22	215.08	719.28	898.93	822.13	803.79	1	2.19668	1.135	3.919e-06	protein_coding	encodes a novel protein with putative ankyrin and transmembrane regions. It is a member of one of the largest uncharacterized gene families in higher plants. The gene is involved in resistance to Pseudomonas syringae. protein_coding ACCELERATED CELL DEATH 6 (ACD6) ACCELERATED CELL DEATH 6 (ACD6)
AT5G07410	33.86	25.98	38.97	34.19	0	0	0	0	-1	0	-11.705	5.216e-147	protein_coding	Encodes a pectin methylesterase implicated in the remodeling of pectins in pollen. Its expression is restricted to the male gametophyte (dry pollen, imbibed pollen and pollen tube). Mutants do not display any phenotype in the vegetative tissues. Pollen germination of KO mutant is strongly delayed in vivo and in vitro. Extra calcium restores the wild type
AT3G60140	1.22	20.2	0.32	0.36	0	0.44	0.17	0	-1	0.0276018	-5.049	0.001506	protein_coding	Encodes a protein similar to beta-glucosidase and is a member of glycoside hydrolase family 1. Expression is induced after 24 hours of dark treatment, in senescing leaves and treatment with exogenous photosynthesis inhibitor. Induction of gene expression was suppressed in excised leaves supplied with sugar. The authors suggest that the gene's expression p
AT1G69940	17.58	12.64	20.39	20.77	0.08	0	0	0	-1	0.00112076	-9.173	6.897e-81	protein_coding	Encodes a protein with pectin methylesterase activity. The protein expression was shown to be highly restricted to the pollen grain (no detection in any other tissues or in the pollen grains' surrounding cells of the anthers. protein_coding (PPME1) (PPME1); (ATPPME1)
AT1G56650	2.05	2.93	4.03	1.36	6.15	10.28	6.12	7.31	1	2.87946	1.531	6.138e-06	protein_coding	Encodes a putative MYB domain containing transcription factor involved in anthocyanin metabolism and radical scavenging. Essential for the sucrose-mediated expression of the dihydroflavonol reductase gene. Auxin and ethylene responsiveness of PAP1 transcription is lost in myb12 mutants. Interacts with JAZ proteins to regulate anthocyanin accumulation.
AT1G67990	18.95	18.35	28.85	31.91	7.75	0.51	0.84	0	-1	0.0928003	-3.418	0.001165	protein_coding	Encodes a tapetum-specific O-methyltransferase. In vitro enzyme assay indicated activity with caffeoyl-CoA, caffeoyl glucose, chlorogenic acid and polyamine conjugates. RNAi mutants had impaired silique development and seed setting. protein_coding (TSM1) (TSM1);TAPETUM-SPECIFIC METHYLTRANSFERASE 1 (ATTSM1)
AT4G16890	219.83	171.2	192.22	156.76	278.95	280.42	300.08	265.6	1	1.52032	0.604	0.0001008	protein_coding	Encodes a Toll Interleukin1 receptor-nucleotide binding-Leu- rich repeat-type resistance gene (TIR-NB-LRR-type) involved in the salicylic acid-dependent defense response pathway. Mutant plants constitutively express pathogenesis-related (PR) genes and are pathogen resistant. Resistance signaling in snc1 requires EDS1, MOS3 and PAD4. protein_coding SUPPR
AT3G17185	12.94	9.48	10.59	9.14	42.6	40.91	50.03	48.06	1	4.30842	2.106	2.901e-29	other_rna	Encodes a trans-acting siRNA (tasi-RNA) that regulates the expression of auxin response factor genes (ARF2, ARF4, ETT). One of 3 genomic loci that encode the TAS3 siRNA. Has been identified as a translated small open reading frame by ribosome profiling. other_rna TRANS-ACTING SIRNA3 (TAS3) (TASIR-ARF);SHORT OPEN READING FRAME 24 (SORF24); (A
AT3G25795	0.08	0.31	0.08	0.21	3.28	2.06	2.43	1.99	1	14.3529	3.767	4.21e-15	other_rna	Encodes a trans-acting siRNA that is phosphate starvation-upregulated and activated by PAP1 (MYB75). Has been identified as a translated small open reading frame by ribosome profiling. other_rna TRANS ACTING SIRNA 4 (TAS4) TRANS ACTING SIRNA 4 (TAS4);SHORT OPEN READING FRAME 27 (SORF27)
AT2G14750	82.56	68.07	91.53	51.9	134.04	141.17	128.96	116.29	1	1.76991	0.825	8.924e-07	protein_coding	Encodes adenosine-5'-phosphosulfate kinase. Provides activated sulfate for sulfation of secondary metabolites, including the glucosinolates. Essential for pollen viability. The mRNA is cell-to-cell mobile. protein_coding APS KINASE (APK) APS KINASE (APK);ADENOSINE-5'-PHOSPHOSULFATE (APS) KINASE 1 (APK1); (ATAKN1);APS KINASE 1 (AKN1)
AT2G17470	1.83	3.39	3.4	2.71	1.76	1.91	1.01	1.15	-1	0.514563	-0.934	0.00597	protein_coding	Encodes ALMT6, a member of the aluminum-activated malate transporter family. protein_coding ALUMINIUM ACTIVATED MALATE TRANSPORTER 6 (ALMT6) (AtALMT6);ALUMINIUM ACTIVATED MALATE TRANSPORTER 6 (ALMT6)
AT5G55250	4.41	4.16	5.22	4.78	9.59	6.61	6.2	6.48	1	1.5552	0.639	0.009857	protein_coding	Encodes an enzyme which specifically converts IAA to its methyl ester form MelIAA. This gene belongs to the family of carboxyl methyltransferases whose members catalyze the transfer of the methyl group from S-adenosyl-L-methionine to carboxylic acid-containing substrates to form small molecule methyl esters. Expression of TCP genes is downregulated in mu
AT4G02380	75.56	143.53	68.13	104.79	47.16	80.43	64.02	50.15	-1	0.616719	-0.697	0.04171	protein_coding	Encodes AtLEA5 (late embryogenesis abundant like protein). Also known as SENESCENCE-ASSOCIATED GENE 21 (SAG21). Has a role on oxidative stress tolerance. mRNA levels are elevated in response to various stresses. protein_coding SENESCENCE-ASSOCIATED GENE 21 (SAG21) SENESCENCE-ASSOCIATED GENE 21 (SAG21);LATE EMBRYOGENESIS ABUNDANT 38 (LEA38);ARABIDOP
AT2G14560	155.08	127.27	111.92	95.37	341.53	360.19	306.28	253.69	1	2.57677	1.366	1.335e-11	protein_coding	Encodes LURP1, a member of the LURP cluster (late upregulated in response to Hyaloperonospora parasitica) which exhibits a pronounced upregulation after recognition of the pathogenic oomycte H. parasitica. LURP1 is required for full basal defense to H. parasitica and resistance to this pathogen mediated by the R-proteins RPP4 and RPP5. The mRNA is cell-t
AT5G35490	10.58	7.25	10.12	6	25.1	30.19	32.35	29.46	1	3.44919	1.788	1.667e-28	protein_coding	Encodes MRU1 (mto 1 responding up). Up-regulated in mto1-1 mutant that over-accumulates soluble methionine. A maternally expressed imprinted gene. protein_coding MTO 1 RESPONDING UP 1 (MRU1) MTO 1 RESPONDING UP 1 (MRU1);ARABIDOPSIS MTO 1 RESPONDING UP 1 (ATMRU1)
AT3G10340	12.17	9.64	13.91	14.42	7.59	6.17	8.04	5.64	-1	0.547268	-0.864	4.746e-06	protein_coding	Encodes PAL4, a putative a phenylalanine ammonia-lyase. Arabidopsis has four PALs: AT2G37040 (PAL1), AT3G53260 (PAL2), AT5G04230 (PAL3) and AT3G10340 (PAL4). protein_coding PHENYLALANINE AMMONIA-LYASE 4 (PAL4) PHENYLALANINE AMMONIA-LYASE 4 (PAL4)
AT5G24240	1.37	1.77	1.98	1.5	2.64	1.91	3.27	3.55	1	1.71752	0.761	0.01778	protein_coding	Encodes PI4Kc3, localizes to the nucleus and has autophosphorylation activity, but no lipid kinase activity. Overexpression mutants display late-flowering phenotype. protein_coding (AtPI4Kgamma3) (MOP9.5); (AtPI4Kgamma3)
AT2G02800	38.35	43.63	38.81	39.33	70.02	61.77	60.5	63.84	1	1.59961	0.678	4.184e-07	protein_coding	Encodes protein kinase APK2b. protein_coding PROTEIN KINASE 2B (APK2B) KINASE 2 (KIN2);PROTEIN KINASE 2B (APK2B)
AT4G28080	541.78	445.85	431.31	345.58	871.7	787.29	978.08	996.98	1	2.05951	1.042	4.005e-09	protein_coding	Encodes REDUCED CHLOROPLAST COVERAGE 2 (REC2). Along with REC1 and REC3 it contributes to establishing the size of the chloroplast compartment. protein_coding REDUCED CHLOROPLAST COVERAGE 2 (REC2) REDUCED CHLOROPLAST COVERAGE 2 (REC2)
AT1G58520	35.76	24.9	38.89	19.13	88.4	68.38	82.12	80.03	1	2.68731	1.427	7.312e-14	protein_coding	GDSL-like lipase/acylhydrolase superfamily protein;(source:Araport11) protein_coding (RXW8) (RXW8)
AT5G33370	190.38	183.38	243.04	188.67	68.98	45.9	49.69	52.66	-1	0.269693	-1.89	1.134e-33	protein_coding	GDSL-motif esterase/acyltransferase/lipase. Enzyme group with broad substrate specificity that may catalyze acyltransfer or hydrolase reactions with lipid and non-lipid substrates. Mutants are defective in cuticle formation with reduced sepal cuticle ridge formation. protein_coding CUTIN SYNTHASE2 (CUS2) CUTIN SYNTHASE2 (CUS2)
AT1G36675	0.38	0.15	0.47	0.29	1.28	1.03	1.42	0.73	1	3.45736	1.775	0.000686	protein_coding	glycine-rich protein;(source:Araport11) protein_coding
AT4G23560	2.51	1.31	4.98	2.5	0	0	0	0	-1	0	-8.151	3.059e-17	protein_coding	glycosyl hydrolase 9B15;(source:Araport11) protein_coding GLYCOSYL HYDROLASE 9B15 (GH9B15) GLYCOSYL HYDROLASE 9B15 (GH9B15);GLYCOSYL HYDROLASE 9B15 (AtGH9B15)
AT2G01021	38.05	2.24	5.93	4.64	3.6	2.13	2.6	4.18	-1	0.245969	-2.023	0.01343	protein_coding	hypothetical protein;(source:Araport11) protein_coding
AT2G34655	4.03	7.4	9.01	6.85	9.03	17.77	18.1	12.22	1	2.09307	1.067	0.0002608	protein_coding	hypothetical protein;(source:Araport11) protein_coding
AT3G28899	0	0	0	0.07	1.6	2.2	2.35	2.4	1	122.143	6.211	6.078e-21	protein_coding	hypothetical protein;(source:Araport11) protein_coding
AT4G13575	13.16	9.02	7.51	6.64	20.86	23.28	36.28	31.55	1	3.08203	1.622	8.009e-15	protein_coding	hypothetical protein;(source:Araport11) protein_coding
AT5G17165	2.36	1.39	2.61	1.93	1.2	0.88	0.25	0.73	-1	0.369119	-1.407	0.0003062	protein_coding	hypothetical protein;(source:Araport11) protein_coding
AT5G35480	25.34	15.88	19.52	13.78	64.66	72.13	71.81	70.94	1	3.75121	1.908	4.943e-24	protein_coding	hypothetical protein;(source:Araport11) protein_coding
AT5G56970	2.97	2	2.92	1.36	0.08	0	0.42	0.31	-1	0.0875676	-3.529	1.945e-12	protein_coding	It encodes a protein whose sequence is similar to cytokinin oxidase/dehydrogenase, which catalyzes the degradation of cytokinins. protein_coding CYTOKININ OXIDASE 3 (CKX3) (ATCKX3);CYTOKININ OXIDASE 3 (CKX3)
AT4G17260	21.76	25.75	22.76	27.91	14.47	15.28	15.25	14.73	-1	0.608372	-0.717	2.563e-08	protein_coding	Lactate/malate dehydrogenase family protein;(source:Araport11) protein_coding
AT3G27940	0.91	1.54	1.19	0.93	0.08	0.15	0	0.1	-1	0.0722101	-3.617	4.167e-07	protein_coding	LOB domain-containing protein 26;(source:Araport11) protein_coding LOB DOMAIN-CONTAINING PROTEIN 26 (LBD26) LOB DOMAIN-CONTAINING PROTEIN 26 (LBD26)
AT1G34580	2.13	2.62	2.45	1.57	4.72	4.33	3.44	5.85	1	2.09122	1.055	9.2e-05	protein_coding	Major facilitator superfamily protein;(source:Araport11) protein_coding
AT2G16660	127.38	206.12	136.34	203.38	126.85	99.67	78.35	92.89	-1	0.590832	-0.759	2.744e-05	protein_coding	Major facilitator superfamily protein;(source:Araport11) protein_coding
AT4G04750	17.12	15.65	19.36	15.63	32.29	32.32	29.58	31.55	1	1.85567	0.893	1.088e-12	protein_coding	Major facilitator superfamily protein;(source:Araport11) protein_coding
AT4G04450	1.22	1.93	1.34	1.64	0.56	0.29	0.75	0.31	-1	0.311582	-1.648	8.833e-05	protein_coding	member of WRKY Transcription Factor; Group II-b protein_coding (WRKY42) (AtWRKY42); (WRKY42)
AT4G04840	12.63	13.72	11.07	10.85	43.64	47.45	50.36	44.3	1	3.84815	1.944	3.934e-44	protein_coding	methionine sulfoxide reductase B6;(source:Araport11) protein_coding METHIONINE SULFOXIDE REDUCTASE B6 (MSRB6) METHIONINE SULFOXIDE REDUCTASE B6 (MSRB6);METHIONINE SULFOXIDE REDUCTASE B6 (ATMSRB6)
AT3G28080	16.21	11.18	22.21	11.56	23.82	23.06	25.06	26.12	1	1.60334	0.681	0.0002921	protein_coding	nodulin MtN21-like transporter family protein protein_coding USUALLY MULTIPLE ACIDS MOVE IN AND OUT TRANSPORTERS 47 (UMAMIT47) USUALLY MULTIPLE ACIDS MOVE IN AND OUT TRANSPORTERS 47 (UMAMIT47)
AT3G28100	15.83	11.25	20.87	11.35	21.58	25.12	22.37	20.9	1	1.5172	0.604	0.002078	protein_coding	nodulin MtN21-like transporter family protein The mRNA is cell-to-cell mobile. protein_coding USUALLY MULTIPLE ACIDS MOVE IN AND OUT TRANSPORTERS 45 (UMAMIT45) USUALLY MULTIPLE ACIDS MOVE IN AND OUT TRANSPORTERS 45 (UMAMIT45)
AT1G23670	1.07	3.01	2.69	2.64	0.24	0	0	0	-1	0.0255048	-5.018	1.029e-16	protein_coding	OBP32pep protein, putative (DUF220);(source:Araport11) protein_coding
AT2G21550	1.6	0.77	1.19	2.07	2.8	3.45	3.69	1.67	1	2.06217	1.047	0.007181	protein_coding	One of three DRTS genes, this is the most divergent one.THY3/DRTS3 is preferentially expressed in the shoot apex, stipules and root caps. protein_coding (DRTS3) DIHYDROFOLATE REDUCTASE THYMIDYLATE SYNTHASE 3 (DHFR-TS3); (DRTS3)
AT1G04425	2.74	2.47	2.37	2.71	4.24	4.7	3.18	4.39	1	1.60447	0.679	0.03339	other_rna	other_RNA;(source:Araport11) other_rna
AT1G15405	24.96	1.46	5.53	2.57	2.32	1.25	0.92	1.36	-1	0.169467	-2.552	0.001451	other_rna	other_RNA;(source:Araport11) other_rna
AT1G67105	0.53	0.62	0.55	1.36	3.44	1.84	1.09	1.36	1	2.52614	1.325	0.002638	other_rna	other_RNA;(source:Araport11) other_rna
AT2G01422	0.23	0.23	0.08	0	27.66	28.06	27.57	32.6	1	214.611	7.663	4.329e-51	other_rna	other_RNA;(source:Araport11) other_rna
AT2G05995	0.46	0.31	0.71	0.43	0.08	0	0.08	0.1	-1	0.136126	-2.728	0.002515	other_rna	other_RNA;(source:Araport11) other_rna
AT2G15555	0.46	0	0.4	0.36	0	0	0	0	-1	0	-4.973	0.001498	other_rna	other_RNA;(source:Araport11) other_rna
AT5G07420	1.75	0.93	1.26	1.57	0	0	0	0	-1	0	-7.125	3.148e-14	protein_coding	Pectin lyase-like superfamily protein;(source:Araport11) protein_coding
AT5G07430	8.37	5.94	10.51	10.14	0	0	0	0	-1	0	-9.779	1.11e-47	protein_coding	Pectin lyase-like superfamily protein;(source:Araport11) protein_coding
AT2G02750	1.52	1.31	1.34	0.71	3.52	3.6	3.52	2.61	1	2.71516	1.447	5.342e-06	protein_coding	Pentatricopeptide repeat (PPR) superfamily protein;(source:Araport11) protein_coding
AT1G62910	1.14	2.31	1.5	1.78	3.04	2.42	2.77	3.55	1	1.75037	0.79	0.01998	protein_coding	Pentatricopeptide repeat (PPR) superfamily protein;(source:Araport11) protein_coding RF-LIKE 9 (RFL9) RNA PROCESSING FACTOR 4 (RPF4);RF-LIKE 9 (RFL9)
AT5G21100	59.58	44.71	76.43	56.89	121.09	106.72	107.43	102.5	1	1.84226	0.882	8.248e-10	protein_coding	Plant L-ascorbate oxidase;(source:Araport11) protein_coding
AT5G21105	83.55	123.49	80.22	127.99	74.73	72.71	58.41	57.78	-1	0.634871	-0.655	0.0001273	protein_coding	Plant L-ascorbate oxidase;(source:Araport11) protein_coding
AT1G02470	2.82	3.62	6.8	4.35	1.44	1.25	0.92	0.73	-1	0.246731	-1.989	5.546e-07	protein_coding	Polyketide cyclase/dehydrase and lipid transport superfamily protein;(source:Araport11) protein_coding
AT3G26450	109.8	106.84	113.5	91.66	182.56	197.21	189.8	181.8	1	1.78134	0.833	6.586e-13	protein_coding	Polyketide cyclase/dehydrase and lipid transport superfamily protein;(source:Araport11) protein_coding
AT1G66100	152.64	239.42	114.84	151.77	249.38	303.85	305.52	300.91	1	1.76061	0.816	1.081e-05	protein_coding	Predicted to encode a PR (pathogenesis-related) protein. Belongs to the plant thionin (PR-13) family with the following members: At1g66100, At5g36910, At1g72260, At2g15010, At1g12663, At1g12660. protein_coding
AT1G66880	53.34	30.29	51.61	23.49	52.75	90.41	68.63	61.33	1	1.72066	0.784	0.000855	protein_coding	Protein kinase superfamily protein;(source:Araport11) protein_coding
AT1G67000	1.37	1.16	0.79	0.36	1.52	3.08	2.68	2.09	1	2.5462	1.355	0.001629	protein_coding	Protein kinase superfamily protein;(source:Araport11) protein_coding
AT1G19420	0.68	0.31	0.71	0.64	1.36	1.03	0.92	1.46	1	2.03846	0.998	0.04893	pseudogene	pseudogene of Cysteine/Histidine-rich C1 domain family protein;(source:Araport11) pseudogene
AT4G13900	33.86	25.36	35.41	22.49	40.68	55.6	46.42	48.06	1	1.62876	0.705	4.73e-05	pseudogene	pseudogene of receptor like protein 47;(source:Araport11) pseudogene RECEPTOR LIKE PROTEIN 49 (RLP49) RECEPTOR LIKE PROTEIN 49 (AtRLP49);RECEPTOR LIKE PROTEIN 49 (RLP49)
AT2G18130	1.07	1.77	1.58	0.86	0.24	0	0	0	-1	0.0454545	-4.188	3.029e-08	protein_coding	purple acid phosphatase 11;(source:Araport11) protein_coding PURPLE ACID PHOSPHATASE 11 (PAP11) PURPLE ACID PHOSPHATASE 11 (PAP11);PURPLE ACID PHOSPHATASE 11 (ATPAP11)
AT5G36150	0.38	1.31	1.03	1	0.16	0	0	0	-1	0.0430108	-4.179	6.53e-07	protein_coding	putative pentacyclic triterpene synthase 3;(source:Araport11) protein_coding PUTATIVE PENTACYCLIC TRITERPENE SYNTHASE 3 (PEN3) PUTATIVE PENTACYCLIC TRITERPENE SYNTHASE 3 (ATPEN3);PUTATIVE PENTACYCLIC TRITERPENE SYNTHASE 3 (PEN3)
AT5G28237	1.37	1.93	1.9	1.14	0.24	1.25	0.17	0.42	-1	0.328076	-1.551	0.006672	protein_coding	Pyridoxal-5-phosphate-dependent enzyme family protein;(source:Araport11) protein_coding
AT1G62930	8.14	7.71	5.22	8.92	10.87	12.85	10.73	11.81	1	1.54251	0.622	0.0009347	protein_coding	RPF3 encodes a pentatricopeptide repeat (PPR) protein involved in 5' processing of different mitochondrial mRNAs. protein_coding RNA PROCESSING FACTOR 3 (RPF3) RNA PROCESSING FACTOR 3 (RPF3)
AT4G35770	19.63	17.88	7.59	27.98	8.31	7.57	12.32	9.51	-1	0.51601	-0.956	0.01468	protein_coding	Senescence-associated gene that is strongly induced by phosphate starvation. Transcripts are differentially regulated at the level of mRNA stability at different times of day. mRNAs are targets of the mRNA degradation pathway mediated by the downstream (DST) instability determinant. protein_coding SENESCENCE 1 (SEN1) SENESCENCE 1 (SEN1);DARK INDU
AT4G18150	0	0	0.08	0	5.36	5.14	4.94	3.55	1	237.375	7.369	2.095e-37	protein_coding	Serine/Threonine-kinase, putative (DUF1296);(source:Araport11) protein_coding
AT2G32500	24.27	25.05	25.53	23.91	42.68	40.4	43.24	44.72	1	1.73188	0.791	1.134e-12	protein_coding	Stress responsive alpha-beta barrel domain protein;(source:Araport11) protein_coding
AT4G14140	1.07	1.46	1.26	0.93	3.12	2.94	3.1	3.87	1	2.76059	1.451	4.891e-06	protein_coding	This gene is predicted to encode a DNA methyltransferase. A plant line expressing an RNAi construct directed against DMT2 has reduced agrobacterium-mediated tumor formation. protein_coding DNA METHYLTRANSFERASE 2 (DMT2) DNA METHYLTRANSFERASE 2 (DMT2)
AT1G63130	12.17	16.26	13.83	16.06	28.05	28.79	31.26	27.9	1	1.98903	0.991	3.281e-11	protein_coding	Transacting siRNA generating locus. Its derived siR9as targets AT1G62930 for cleavage. Itself is targeted by TAS2-derived ta-siR2140 for cleavage. protein_coding RNA PROCESSING FACTOR 6 (RPF6) RNA PROCESSING FACTOR 6 (RPF6)
AT2G39681	17.73	14.26	19.29	16.63	42.52	54.87	57.65	54.96	1	3.09233	1.628	3.14e-25	other_rna	Trans-acting siRNA primary transcript. RDR6-dependent trans-acting siRNA-generating locus. Regulated by miR173. Produces at least four distinct ta-siRNAs directed against PPR genes. other_rna TRANS-ACTING SIRNA2 (TAS2) TRANS-ACTING SIRNA2 (TAS2)
AT2G27400	9.51	10.02	10.12	9.14	28.69	27.91	26.82	34.38	1	3.03687	1.599	9.642e-28	other_rna	Trans-acting siRNA1a primary transcript (TAS1a). Regulated by miR173. other_rna TRANS-ACTING SIRNA1A (TAS1A) TRANS-ACTING SIRNA1A (TAS1A)
AT1G50055	7.08	5.55	6.4	7.64	11.11	11.24	9.89	9.09	1	1.54968	0.634	0.0007592	other_rna	Trans-acting siRNA1b primary transcript (TAS1b). Regulated by miR173. other_rna TRANS-ACTING SIRNA1B (TAS1B) TRANS-ACTING SIRNA1B (TAS1B)
AT2G39675	10.65	11.1	10.59	9.99	67.22	58.68	56.48	71.57	1	5.99929	2.583	3.366e-71	other_rna	Trans-acting siRNA1c primary transcript (TAS1c). Gb: AY922999 other_rna TRANS-ACTING SIRNA1C (TAS1C) TRANS-ACTING SIRNA1C (TAS1C)
AT3G26740	85.91	62.82	81.41	40.76	31.49	30.55	34.27	31.14	-1	0.470469	-1.087	2.57e-07	protein_coding	transcripts are differentially regulated at the level of mRNA stability at different times of day controlled by the circadian clock. mRNAs are targets of the mRNA degradation pathway mediated by the downstream (DST) instability determinant. protein_coding CCR-LIKE (CCL) CCR-LIKE (CCL)
AT1G65985	2.21	2.93	2.61	2.86	5.04	4.04	4.36	4.7	1	1.70971	0.768	0.001814	protein_coding	transmembrane protein, putative (DUF247);(source:Araport11) protein_coding
AT1G11785	0.23	0.69	0.16	0.29	1.2	1.76	0.84	1.15	1	3.61314	1.841	0.0004262	protein_coding	transmembrane protein;(source:Araport11) protein_coding
AT1G34440	0.08	0.15	0.08	0	3.28	2.42	2.18	1.88	1	31.4839	4.842	4.024e-17	protein_coding	transmembrane protein;(source:Araport11) protein_coding
AT1G35320	9.06	4.39	8.69	6.5	4.24	5.29	5.03	3.76	-1	0.639665	-0.637	0.04025	protein_coding	transmembrane protein;(source:Araport11) protein_coding
AT2G33175	0	0.23	0.16	0.21	1.28	1.25	1.34	0.73	1	7.66667	2.865	2.414e-07	protein_coding	transmembrane protein;(source:Araport11) protein_coding
AT1G36680	0.15	0.08	0.32	0.29	1.76	0.88	1.17	0.94	1	5.65476	2.464	3.285e-06	transposable_element_gene	transposable_element_gene;(source:Araport11);CACTA-like transposase family (Ptta/En/Spm), has a 3.6e-22 P-value blast match to At5g59620.1/14-257 CACTA-like transposase family (Ptta/En/Spm) (CACTA-element) (Arabidopsis thaliana);(source:TAIR10) transposable_element_gene
AT4G01975	1.6	2.62	2.37	2.71	7.59	6.76	10.89	6.58	1	3.42151	1.77	4.425e-13	transposable_element_gene	transposable_element_gene;(source:Araport11);pseudogene, similar to B, blastp match of 51%25 identity and 4.5e-98 P-value to GP|22830897|dbj|BAC15771.1||AB087616 B {Oryza sativa (japonica cultivar-group)};(source:TAIR10) transposable_element_gene
AT4G04293	1.67	1.46	2.05	1	20.78	21.23	22.04	22.88	1	14.0663	3.81	1.43e-63	transposable_element_gene	transposable_element_gene;(source:Araport11);pseudogene, similar to P0703B11.15, blastp match of 38%25 identity and 2.2e-25 P-value to GP|18844826|dbj|BAB85296.1||AP003302 P0703B11.15 {Oryza sativa (japonica cultivar-group)};(source:TAIR10) transposable_element_gene
AT3G08560	2.28	2.54	2.21	2.28	0	0	0	0	-1	0	-7.877	8.596e-24	protein_coding	vacuolar H+-ATPase subunit E isoform 2;(source:Araport11) protein_coding VACUOLAR H+-ATPASE SUBUNIT E ISOFORM 2 (VHA-E2) VACUOLAR H+-ATPASE SUBUNIT E ISOFORM 2 (VHA-E2)
AT2G01990	4.57	4.09	6.8	5.64	8.63	6.24	11.56	7.31	1	1.59905	0.678	0.006052	protein_coding	XRI1-like protein;(source:Araport11) protein_coding
